# Supplementary material for: A critical evaluation of the algorithm behind the Relative Citation Ratio (RCR)
Source: PLoS Biol. 2017 Oct 2;15(10):e2002536. doi: 10.1371/journal.pbio.2002536 (PMC5624566; doi:10.1371/journal.pbio.2002536)
Supplement: S1 Data — (XLSX) [file pbio.2002536.s001.xlsx]

## Sheet: Log
Log
Methods
For each reference article, we retrieved the citing articles and their reference lists from web of science
All articles in the reference lists were extracted, their frequencies were counted and sorted in descending order.
This can be done manually by downloading data from Web of Science but we used cocites.com which is a program designed for the NLM-R01 project "Novel Citation-Based Search Method for Scientific Research."
The table for Figure 1a presents aggregate data for the 42 searches that were performed for this analysis.
For the co-cited articles in Figure 1b and 1c, we have provided the detailed data on the respective sheets.
Detailed data for other articles are available on request.
For the references to all meta-analyses used in this analysis, see:
Janssens AC, Gwinn M.
Novel citation-based search method for scientific literature: application to meta-analyses.
BMC Med Res Methodol. 2015;15:84.
doi: 10.1186/s12874-015-0077-z

## Sheet: Fig 1a
Figure 1a
Meta-analysis	Search article	Times Cited	Until jan2015	>1	1	Percentage			Legend
Fazeli	Kibar	14	9	29	405	93.318
Williams	Banerjea	19	13	41	427	91.2393			Meta-analysis		First author of the meta-analysis
Vrablik	Blaivas	31	20	49	380	88.5781			Search article		First author of the highest-cited article included in the meta-analysis
Zhang	Li	63	29	76	434	85.098			Times Cited		The number of times cited is the number listed in WoS at the time that our searches were performed.
Al-Wassia	Rabe	59	31	103	445	81.2044			Until Jan2015		Since all reviews were published in Spring 2015, we set the search date at January 2015 for all of them
Saleh	Saginur	38	34	1382	957	40.9149			>1		The number of articles cocited more than once
Elshaer	Palanivelu	43	37	220	758	77.5051			1		The number of articles cocited once
Brydges	Morgan	42	40	104	584	84.8837			Percentage		The percentage of articles cocited once
Sheyin	John	50	40	184	1269	87.3365
McNally	ManasekiHolland	69	43	246	1275	83.8264
Nwachuku	Haupt	47	44	122	919	88.2805
Mair-Jenkins	Cheng	57	45	643	2227	77.5958
Yuan	Lane	58	48	490	1428	74.4526
Mumme	Kasai	63	51	262	1853	87.6123
SanLorenzo	Grayson	54	52	183	976	84.2105
Shan	Bourne	69	55	141	883	86.2305
Zhen	Kenney	62	61	175	702	80.0456
Stevens	DeWitte	68	63	378	1906	83.4501
Sayegh	Haake	83	72	577	1487	72.0446
Viswanathan	Sellors	82	73	489	2135	81.3643
Bernstein	Gallagher	84	76	230	1694	88.0457
Kamper	Mitchell	78	77	591	2302	79.5714
Kumar	Guilleminault	79	79	665	2177	76.601
Sharpe	Salo	108	83	727	2855	79.7041
Marcuzzi	Kasch	96	84	492	2022	80.4296
vanWely	vanRijk	118	85	245	1101	81.7979
Taioli	Flores	106	89	473	1747	78.6937
Avni	Michael	116	103	682	2356	77.551
Gu-CMAJ	Futier	287	105	694	2616	79.0332
Cheelo	Shaheen	124	106	776	4417	85.0568
Bonitsis	Tursen	137	116	609	1917	75.8907
Pathak	Agnelli	520	140	1016	2930	74.2524
Gu	Jabre	184	145	2017	4348	68.3111
Schuit	Rouse	196	157	1023	3364	76.6811
Mehrabi	Kooby	224	163	1083	2718	71.5075
Siddiqui	Benson	317	298	1545	3011	66.0887
Souto	Genovese	403	320	2650	9659	78.471
Lipinski	Keller	586	432	2875	7608	72.5746
Elmariah*	Connolly	578	450	5690	10504	64.8635
Hazlewood*	Colombel	942	696	4663	11903	71.852
Emdin*	Lindholm	873	742	8435	21349	71.6794
Deng*	Young	846	750	5120	8966	63.6519
* In these meta-analysis, the highest-cited study had more thaan 1,000 citing articles

## Sheet: Fig1b
Figure 1b												Summary data from Sheet 3 used to make the figure
												#cocited	Freq	Percentage
Sheet 1: Search information
Listing the dates, the number of articles, and the title of the search article												1	405	93.318
												2	22	5.06912
Date when search was performed												3	2	0.460829
2017-06-14 18:58:21												4	3	0.691244
												>4	2	0.460829
Date after which citing articles were removed												Total	434
2015-01-01
Number of Citing Studies
9
ARTICLES
Master	Authors	Title
true	Fazeli, MS;Lin, YQ;Nikoo, N;Jaggumantri, S;Collet, JP;Afshar, K	Biofeedback for Nonneuropathic Daytime Voiding Disorders in Children: A Systematic Review and Meta-Analysis of Randomized Controlled Trials
false	Kibar, Y;Piskin, M;Irkilata, HC;Aydur, E;Gok, F;Dayanc, M	Management of Abnormal Postvoid Residual Urine in Children With Dysfunctional Voiding
Sheet 2: Data about the citing studies
Selected articles are published before january 2015
SELECTED CITING ARTICLES
Title	Authors	TimesCited	Year	Page	Volume	Work
Management of Abnormal Postvoid Residual Urine in Children With Dysfunctional Voiding	Kibar, Y;Piskin, M;Irkilata, HC;Aydur, E;Gok, F;Dayanc, M	16	2010	1472-1475	75	UROLOGY
Doxazosin Versus Tizanidine for Treatment of Dysfunctional Voiding in Children: A Prospective Randomized Open-labeled Trial	El-Hefnawy, AS;Helmy, T;El-Assmy, MM;Sarhan, O;Hafez, AT;Dawaba, M	3	2012	428-433	79	UROLOGY
Effects of electroacupuncture combined with clean intermittent catheterization on urinary retention after spinal cord injury: a single blind randomized controlled clinical trial	Gu, XD;Wang, J;Yu, P;Li, JH;Yao, YH;Fu, JM;Wang, ZL;Zeng, M;Li, L;Shi, M;Pan, WP	0	2015	19757-19763	8	INTERNATIONAL JOURNAL OF CLINICAL AND EXPERIMENTAL MEDICINE
Management of Non-neuropathic Underactive Bladder in Children With Voiding Dysfunction by Animated Biofeedback: A Randomized Clinical Trial	Ladi-Seyedian, S;Kajbafzadeh, AM;Sharifi-Rad, L;Shadgan, B;Fan, E	2	2015	205-210	85	UROLOGY
Adherence of Randomized Trials Within Children&apos;s Surgical Specialties Published During 2000 to 2009 to Standard Reporting Guidelines	Blakely, ML;Kao, LS;Tsao, K;Huang, EY;Tsai, A;Tanaka, S;Younas, S;Lu, ZQ;Lally, KP	7	2013	394-+	217	JOURNAL OF THE AMERICAN COLLEGE OF SURGEONS
Bladder control training in girls with lower urinary tract dysfunction	Amira, PA;Dusan, P;Gordana, ML;Sandra, T;Ivanisevic, I	3	2013	118-126	39	INTERNATIONAL BRAZ J UROL
Current Role of Biofeedback for Pediatric Lower Urinary Tract Symptoms	McKenna, PH	0	2015	14-15	193	JOURNAL OF UROLOGY
Can a four-session biofeedback regimen be used effectively for treating children with dysfunctional voiding?	Sener, NC;Altunkol, A;Unal, U;Ercil, H;Bas, O;Gumus, K;Ciftci, H;Yeni, E	1	2015	5-9	47	INTERNATIONAL UROLOGY AND NEPHROLOGY
The management of childhood urinary incontinence	Maternik, M;Krzeminska, K;Zurowska, A	7	2015	41-50	30	PEDIATRIC NEPHROLOGY
NOT SELECTED CITING ARTICLES
Fazeli, MS;Lin, YQ;Nikoo, N;Jaggumantri, S;Collet, JP;Afshar, K	Biofeedback for Nonneuropathic Daytime Voiding Disorders in Children: A Systematic Review and Meta-Analysis of Randomized Controlled Trials	JOURNAL OF UROLOGY	JAN 2015
Title	Authors	TimesCited	Year	Page	Volume	Work
Concised Form for Lower Urinary Tract Dysfunction Symptom Scale in Children	Ebiloglu, T;Kaya, E;Kopru, B;Ergin, G;Sahin, S;Irkilata, HC;Kibar, Y	0	2016	PC4-PC6	10	JOURNAL OF CLINICAL AND DIAGNOSTIC RESEARCH
The effectiveness of biofeedback therapy in children with monosymptomatic enuresis resistant to desmopressin treatment	Sancak, EB;Akbas, A;Kurt, O;Alan, C;Ersay, AR	0	2016	278-284	42	TURKISH JOURNAL OF UROLOGY
The Biofeedback Treatment for Non-Monosymptomatic Enuresis Nocturna	Ebiloglu, T;Ergin, G;Irkilata, HC;Kibar, Y	1	2016	58-61	35	NEUROUROLOGY AND URODYNAMICS
The role of urinary nerve growth factor for the diagnosis and assessment of the biofeedback success in children with dysfunctional voiding	Ergin, G;Kibar, Y;Ebiloglu, T;Irkilata, HC;Kopru, B;Kaya, E;Uyanik, M;Tapan, S;Dayanc, MM	0	2016	6	12	JOURNAL OF PEDIATRIC UROLOGY
Postvoidal residual urine is the most significant non-invasive diagnostic test to predict the treatment outcome in children with non-neurogenic lower urinary tract dysfunction	Beksac, AT;Koni, A;Bozaci, AC;Dogan, HS;Tekgul, S	0	2016	8	12	JOURNAL OF PEDIATRIC UROLOGY
Biofeedback as a first-line treatment for overactive bladder syndrome refractory to standard urotherapy in children	Ebiloglu, T;Kaya, E;Kopru, B;Topuz, B;Irkilata, HC;Kibar, Y	0	2016	7	12	JOURNAL OF PEDIATRIC UROLOGY
Effect of Voided Volume on Voiding Patterns and Reliability of Uroflowmetry-Electromyography Results in Children with Lower Urinary Tract Dysfunction	Dayanc, MM;Kibar, Y;Irkilata, HC;Sancaktutar, AA;Ebiloglu, T;Gur, A;Ergin, G;Alp, BF;Gok, F	0	2017	46-51	9	LUTS-LOWER URINARY TRACT SYMPTOMS
Sheet 3: Data about cocited articles
Frequency in column J is the co-citation frequency that is summarized at the top of this page
	isCitedReferenceOfMasterArticle	Title	Authors	TimesCited	Year	Page	Volume	Work	Frequency
1	true	Management of Abnormal Postvoid Residual Urine in Children With Dysfunctional Voiding	Kibar, Yusuf	16	2010	1472	75	UROLOGY	8
2	false	Animated biofeedback yields more rapid results than nonanimated biofeedback in the treatment of dysfunctional voiding in girls	Kaye, Jonathan D.	26	2008	300	180	JOURNAL OF UROLOGY	6
3	false	The standardization of terminology of lower urinary tract function in children and adolescents: Report from the Standardisation Committee of the International Children's Continence Society	Neveus, T	718	2006	314	176	JOURNAL OF UROLOGY	4
4	false	The Management of Dysfunctional Voiding in Children: A Report From the Standardisation Committee of the International Children's Continence Society	Chase, Janet	63	2010	1296	183	JOURNAL OF UROLOGY	4
5	false	Pelvic floor muscle retraining for pediatric voiding dysfunction using interactive computer games	McKenna, PH	78	1999	1056	162	JOURNAL OF UROLOGY	4
6	false	Biofeedback therapy for dysfunctional voiding in children.	Koenig, Joel F	13	2011	144	12	Current urology reports	3
7	false	Interactive computer games for treatment of pelvic floor dysfunction	Herndon, CDA	41	2001	1893	166	JOURNAL OF UROLOGY	3
8	false	Double-blind placebo controlled study of alpha-adrenergic receptor antagonists (Doxazosin) for treatment of voiding dysfunction in the pediatric population	Kramer, SA	19	2005	2121	173	JOURNAL OF UROLOGY	2
9	true	Home uroflowmetry biofeedback in behavioral training for dysfunctional voiding in school-age children: A randomized controlled study	Klijn, AJ	28	2006	2263	175	JOURNAL OF UROLOGY	2
10	false	Combination Therapy With Desmopressin and an Anticholinergic Medication for Nonresponders to Desmopressin for Monosymptomatic Nocturnal Enuresis: A Randomized, Double-Blind, Placebo-Controlled Trial	Austin, Paul F.	39	2008	1027	122	PEDIATRICS	2
11	false	Tolterodine treatment for children with symptoms of urinary urge incontinence suggestive of detrusor overactivity: Results from 2 randomized, placebo controlled trials	Nijman, RJM	28	2005	1334	173	JOURNAL OF UROLOGY	2
12	false	Childhood functional gastrointestinal disorders: Child/adolescent	Rasquin, A	747	2006	1527	130	GASTROENTEROLOGY	2
13	false	The Standardization of Terminology of Lower Urinary Tract Function in Children and Adolescents: Update Report from the Standardization Committee of the International Children's Continence Society	Austin, Paul F.	118	2014	1863	191	JOURNAL OF UROLOGY	2
14	false	Is the use of parasympathomimetics for treating an underactive urinary bladder evidence-based?	Barendrecht, Maurits M.	44	2007	749	99	BJU INTERNATIONAL	2
15	false	Primary Bladder Neck Dysfunction in Children and Adolescents III: Results of Long-Term alpha-Blocker Therapy	Van Batavia, Jason P.	16	2010	724	183	JOURNAL OF UROLOGY	2
16	false	Diagnostic Evaluation of Children With Daytime Incontinence	Hoebeke, P.	36	2010	699	183	JOURNAL OF UROLOGY	2
17	false	Primary bladder neck dysfunction in children and adolescents II: Results of treatment with alpha-adrenergic antagonists	Donohoe, JM	38	2005	212	173	JOURNAL OF UROLOGY	2
18	false	Can alpha-blocker therapy be an alternative to biofeedback for dysfunctional voiding and urinary retention? A prospective study	Yucel, S	22	2005	1612	174	JOURNAL OF UROLOGY	2
19	false	Residual urinary volume and urinary tract infection - When are they linked?	Truzzi, Jose Carlos I.	44	2008	182	180	JOURNAL OF UROLOGY	2
20	false	Botulinum toxin type a in combination with standard urotherapy for children with dysfunctional voiding	Petronijevic, Vesna	18	2007	2599	178	JOURNAL OF UROLOGY	2
21	false	Results of biofeedback treatment on reflux resolution rates in children vesicoureteral reflux	Kibar, Yusuf	29	2007	563	70	UROLOGY	2
22	false	Effect of biofeedback training on paradoxical pelvic floor movement in children with dysfunctional voiding	de Jong, Tom P. V. M.	21	2007	790	70	UROLOGY	2
23	false	Effect of biofeedback treatment on spinning top urethra in children with voiding dysfunction	Kibar, Yusut	10	2007	781	70	UROLOGY	2
24	false	Diagnosis and management of dysfunctional voiding	Feldman, Adam S.	51	2006	139	18	CURRENT OPINION IN PEDIATRICS	2
25	false	The use of botulinum toxin a injection for the management of external sphincter dyssynergia in neurologically normal children	Franco, Israel	22	2007	1775	178	JOURNAL OF UROLOGY	2
26	false	Biofeedback training for detrusor overactivity in children	Yamanishi, T	32	2000	1686	164	JOURNAL OF UROLOGY	2
27	true	Animated Biofeedback: An Ideal Treatment for Children With Dysfunctional Elimination Syndrome	Kajbafzadeh, Abdol-Mohammad	21	2011	2379	186	JOURNAL OF UROLOGY	2
28	false	Lower Urinary Tract Dysfunction in Childhood	Ballek, Nathaniel K.	24	2010	215	37	UROLOGIC CLINICS OF NORTH AMERICA	2
29	false	Evaluation of and Treatment for Monosymptomatic Enuresis: A Standardization Document From the International Children's Continence Society	Neveus, Tryggve	103	2010	441	183	JOURNAL OF UROLOGY	2
30	false	REHABILITATION OF THE DYSFUNCTIONAL BLADDER IN CHILDREN - METHOD AND 3-YEAR FOLLOW-UP	HELLSTROM, AL	82	1987	847	138	JOURNAL OF UROLOGY	1
31	false	Results of biofeedback treatment on reflux resolution rates in children with dysfunctional voiding and vesicoureteral reflux	Kibar, Y	3	2007	566	70	Urology	1
32	false	Biofeedback successfully cures detrusor-sphincter dyssynergia in pediatric patients	Porena, M	34	2000	1927	163	JOURNAL OF UROLOGY	1
33	true	Multi-center randomized controlled trial of cognitive treatment, placebo, oxybutynin, bladder training, and pelvic floor training in children with functional urinary incontinence	van Gool, Jan D.	12	2014	482	33	NEUROUROLOGY AND URODYNAMICS	1
34	false	Behavior profiles in children with functional urinary incontinence before and after incontinence treatment	Bael, An	11	2008	E1196	121	PEDIATRICS	1
35	false	Comparative Study of Pelvic Floor Biofeedback Training and Tolterodine for Treatment of Detrusor After-contraction in Posturination Dribbling in Children	Zeng, F.	4	2012	2305	40	JOURNAL OF INTERNATIONAL MEDICAL RESEARCH	1
36	false	Prevalence of Urinary Incontinence and Lower Urinary Tract Symptoms in School-Age Children	Akil, Ipek Ozunan	4	2014	1602	11	UROLOGY JOURNAL	1
37	false	Dysfunctional voiding and incontinence scoring system: Quantitative evaluation of incontinence symptoms in pediatric population	Akbal, C	78	2005	969	173	JOURNAL OF UROLOGY	1
38	false	Validation of a prognostic calculator for prediction of early vesicoureteral reflux resolution in children	Shiraishi, K	4	2009	690	182	J Urol	1
39	false	Combined functional pelvic floor muscle exercises with Swiss ball and urotherapy for management of dysfunctional voiding in children: a randomized clinical trial	Seyedian, Seyedeh Sanam Ladi	3	2014	1347	173	EUROPEAN JOURNAL OF PEDIATRICS	1
40	false	NONOBSTRUCTIVE POSTERIOR URETHRAL WIDENING (SPINNING TOP URETHRA) IN BOYS WITH BLADDER INSTABILITY	SAXTON, HM	12	1992	81	182	RADIOLOGY	1
41	false	Pelvic floor muscle retraining for pediatric voiding dysfunction using interactive computer games	McKenna, PH	2	1999	1062	162	J Urol.	1
42	false	Evaluation of a New Ultrasound Measurement Tool for the Diagnosis of Dysfunctional Voiding in Pediatric Population: Full/Empty Bladder Wall Thickness Ratio	Tangal, Semih	3	2014	1369	83	UROLOGY	1
43	false	Cortical arousal in children with severe enuresis	Yeung, Chung K.	42	2008	2414	358	NEW ENGLAND JOURNAL OF MEDICINE	1
44	false	Voiding dysfunction in pediatric patients	Hellerstein, S	34	2003	43	42	CLINICAL PEDIATRICS	1
45	false	Prospective Open Label Study of Solifenacin for Overactive Bladder in Children	Bolduc, Stephane	20	2010	1668	184	JOURNAL OF UROLOGY	1
46	false	Abnormal Sleep Architecture and Refractory Nocturnal Enuresis	Dhondt, Karlien	26	2009	1961	182	JOURNAL OF UROLOGY	1
47	false	Tricyclic and related drugs for nocturnal enuresis in children	Glazener, CM	7	2000		2000	Cochrane Database Syst Rev	1
48	false	The prevalence of infrequent bedwetting and nocturnal enuresis in childhood	Butler, Richard J.	59	2008	257	42	SCANDINAVIAN JOURNAL OF UROLOGY AND NEPHROLOGY	1
49	false	Efficacy, tolerability and safety of propiverine hydrochloride in comparison to oxybutynin in children with urge incontinence due to overactive bladder: Results of a multicentre observational cohort study	Alloussi, Schahnaz	17	2010	550	106	BJU INTERNATIONAL	1
50	false	Successful Treatment for Giggle Incontinence With Biofeedback	Richardson, Ingride	10	2009	2062	182	JOURNAL OF UROLOGY	1
51	false	Neuromodulation techniques in the treatment of the overactive bladder	Groen, J	30	2001	723	87	BJU INTERNATIONAL	1
52	false	Enuretic sleep: deep, disturbed or just wet?	Neveus, Tryggve	18	2008	1201	23	PEDIATRIC NEPHROLOGY	1
53	false	Desmopressin resistant enuresis: Pathogenetic and therapeutic considerations	Neveus, T	23	1999	2136	162	JOURNAL OF UROLOGY	1
54	false	The standardisation of terminology of lower urinary tract function: Report from the of the International Standardisation Sub-Committee Continence Society	Abrams, P	3426	2002	167	21	NEUROUROLOGY AND URODYNAMICS	1
55	false	A study to investigate how effective and safe solifenacin liquid suspension is in treating children/adolescents aged 5 to less than 18 years with symptoms of overactive bladder (OAB) compared to a non-active drug (LION)		1	1000			ClinicalTrials. gov identifier: NCT01565707	1
56	false	Successful treatment of giggle incontinence with methylphenidate	Sher, PK	32	1996	656	156	JOURNAL OF UROLOGY	1
57	false	Clinical and Urodynamic Effect of Methylphenidate for the Treatment of Giggle Incontinence (Enuresis Risoria)	Chang, Joo-Hyun	5	2011	1338	30	NEUROUROLOGY AND URODYNAMICS	1
58	false	The natural history of daytime urinary incontinence in children: a large British cohort	Swithinbank, L. V.	14	2010	1031	99	ACTA PAEDIATRICA	1
59	false	Transabdominal ultrasound of rectum as a diagnostic tool in childhood constipation	Joensson, Iben Moeller	45	2008	1997	179	JOURNAL OF UROLOGY	1
60	false	Pelvic floor muscle training to improve urinary incontinence in young, nulliparous sport students: a pilot study	Da Roza, Thuane	16	2012	1069	23	INTERNATIONAL UROGYNECOLOGY JOURNAL	1
61	false	A systematic review of clinical studies of electrical stimulation for treatment of lower urinary tract dysfunction	Monga, Ash K.	13	2012	993	23	INTERNATIONAL UROGYNECOLOGY JOURNAL	1
62	false	The use of tolterodine in children after oxybutynin failure	Bolduc, S	33	2003	398	91	BJU INTERNATIONAL	1
63	false	Elevated sleep arousal thresholds in enuretic boys: Clinical implications	Wolfish, NM	96	1997	381	86	ACTA PAEDIATRICA	1
64	false	Half-day urotherapy improves voiding parameters in children with dysfunctional voiding: a short-course program is effective	Bower, WF	1	2005	118	74	Urol Int	1
65	false	Alarm interventions for nocturnal enuresis in children	Glazener, C	41	2005			COCHRANE DATABASE OF SYSTEMATIC REVIEWS	1
66	false	Practical consensus guidelines for the management of enuresis	Vande Walle, Johan	39	2012	971	171	EUROPEAN JOURNAL OF PEDIATRICS	1
67	false	Urinary incontinence and urinary tract infection and their resolution with treatment of chronic constipation of childhood	LoeningBaucke, V	189	1997	228	100	PEDIATRICS	1
68	false	Treatment with Propiverine in Children Suffering from Nonneurogenic Overactive Bladder and Urinary Incontinence: Results of a Randomized Placebo-Controlled Phase 3 Clinical Trial	Marschall-Kehrel, Daniela	25	2009	729	55	EUROPEAN UROLOGY	1
69	false	Percutaneous electrical nerve stimulation in children with therapy resistant nonneuropathic bladder sphincter dysfunction: A pilot study	Hoebeke, P	47	2002	2605	168	JOURNAL OF UROLOGY	1
70	false	Solifenacin for Therapy Resistant Overactive Bladder	Hoebeke, Piet	20	2009	2040	182	JOURNAL OF UROLOGY	1
71	false	Bladder dysfunction in children with refractory monosymptomatic primary nocturnal enuresis	Yeung, CK	105	1999	1049	162	JOURNAL OF UROLOGY	1
72	false	Transcutaneous Electrical Nerve Stimulation for Refractory Daytime Urinary Urge Incontinence	Hagstroem, Soren	27	2009	2072	182	JOURNAL OF UROLOGY	1
73	false	Hydrophilic-coated catheter appreciation study in a pediatric population	Boucher, A	1	2010	150	4	Can Urol Assoc J	1
74	false	Daytime wetting childhood	Robson, LM	1	1996	91	35	Clin Pediatr	1
75	false	Imipramine for therapy resistant enuresis: A retrospective evaluation	Gepertz, S	27	2004	2607	171	JOURNAL OF UROLOGY	1
76	false	Urge incontinence and voiding postponement in children: somatic and psychosocial factors	Lettgen, B	32	2002	978	91	ACTA PAEDIATRICA	1
77	false	SIDE-EFFECTS OF OXYBUTYNIN CHLORIDE IN PEDIATRICS	JONVILLE, AP	17	1993	27	50	ARCHIVES FRANCAISES DE PEDIATRIE	1
78	false	Single dose imipramine reduces nocturnal urine output in patients with nocturnal enuresis and nocturnal polyuria	Hunsballe, JM	39	1997	830	158	JOURNAL OF UROLOGY	1
79	false	Treatment outcome of day-time urinary incontinence in children	Hagstroem, Soren	12	2008	528	42	SCANDINAVIAN JOURNAL OF UROLOGY AND NEPHROLOGY	1
80	false	Alpha blocker therapy for children with dysfunctional voiding and urinary retention	Cain, MP	39	2003	1514	170	JOURNAL OF UROLOGY	1
81	false	Therapeutic efficacy of extended release oxybutynin chloride, and immediate release and long acting tolterodine tartrate in children with diurnal urinary incontinence	Reinberg, Y	39	2003	317	169	JOURNAL OF UROLOGY	1
82	false	Antimuscarinics for the treatment of overactive bladder: current options and emerging therapies.	Hegde, Sharath S	24	2004	40	5	Current opinion in investigational drugs (London, England : 2000)	1
83	false	Botulinum toxin in paediatric urology: a systematic literature review	DasGupta, Ranan	10	2009	19	25	PEDIATRIC SURGERY INTERNATIONAL	1
84	false	Muscarinic receptor antagonists for overactive bladder	Abrams, Paul	211	2007	987	100	BJU INTERNATIONAL	1
85	false	Which anticholinergic drug for overactive bladder symptoms in adults	Madhuvrata, Priya	17	2012			COCHRANE DATABASE OF SYSTEMATIC REVIEWS	1
86	false	Percutaneous tibial nerve neuromodulation is well tolerated in children and effective for treating refractory vesical dysfunction	De Gennaro, M	43	2004	1911	171	JOURNAL OF UROLOGY	1
87	false	Electrical nerve stimulation for overactive bladder in children	Barroso, Ubirajara, Jr.	5	2011	402	8	NATURE REVIEWS UROLOGY	1
88	false	Urethrovaginal reflux - A common cause of daytime incontinence in girls	Mattsson, S	13	2003	136	111	PEDIATRICS	1
89	false	The overactive bladder in children: a potential future indication for tolterodine	Hjalmas, K	28	2001	569	87	BJU INTERNATIONAL	1
90	false	Primary bladder neck dysfunction in children and adolescents I: Pelvic floor electromyography lag time - A new noninvasive method to screen for and monitor therapeutic response	Combs, AJ	25	2005	207	173	JOURNAL OF UROLOGY	1
91	false	Anomalies of the external urethral meatus in girls with non-neurogenic bladder sphincter dysfunction	Hoebeke, P	16	1999	294	83	BJU INTERNATIONAL	1
92	false	Botulinum toxin A in the overactive bladder: current status and future directions	Dmochowski, Roger	40	2007	247	99	BJU INTERNATIONAL	1
93	false	Abnormal diurnal rhythm of plasma vasopressin and urinary output in patients with enuresis	Ritting, S	171	1989	664	256	Am J Physiol	1
94	false	Early detection of psychological problems in a population of children with enuresis: Construction and validation of the short screening instrument for psychological problems in enuresis	Van Hoecke, Eline	14	2007	2611	178	JOURNAL OF UROLOGY	1
95	false	Bladder rehabilitation, the effect of a cognitive training programme on urge incontinence	Vijverberg, MAW	39	1997	68	31	EUROPEAN UROLOGY	1
96	false	Role of antimuscarinics in the treatment of nonneurogenic daytime urinary incontinence in children	Nijman, RJM	46	2004	45	63	UROLOGY	1
97	false	Methylphenidate for Giggle Incontinence	Berry, Amanda K.	14	2009	2028	182	JOURNAL OF UROLOGY	1
98	false	The effect of botulinum-A toxin in incontinent children with therapy resistant overactive detrusor	Hoebeke, P	41	2006	328	176	JOURNAL OF UROLOGY	1
99	false	Biofeedback and Primary Care	Glick, Ronald M.	8	2010	91	37	PRIMARY CARE	1
100	false	Bladder capacity and renal concentrating ability in enuresis: Pathogenic implications	Neveus, T	29	2001	2022	165	JOURNAL OF UROLOGY	1
101	false	Urinary incontinence in children: botulinum toxin is a safe and effective treatment option	McDowell, Dermot Thomas	7	2012	315	28	PEDIATRIC SURGERY INTERNATIONAL	1
102	false	Doxazosin Versus Tizanidine for Treatment of Dysfunctional Voiding in Children: A Prospective Randomized Open-labeled Trial	El-Hefnawy, Ahmed S.	3	2012	428	79	UROLOGY	1
103	false	Psychological and Psychiatric Issues in Urinary and Fecal Incontinence	von Gontard, Alexander	72	2011	1432	185	JOURNAL OF UROLOGY	1
104	false	Vesicoureteral Reflux and Primary Bladder Neck Dysfunction in Children: Urodynamic Evaluation and Randomized, Double-Blind, Clinical Trial on Effect of alpha-Blocker Therapy	Kajbafzadeh, Abdol-Mohammad	10	2010	2128	184	JOURNAL OF UROLOGY	1
105	false	Tizanidine treatment of spasticity caused by multiple sclerosis: results of a double-blind, placebo-controlled trial. US Tizanidine Study Group.	Smith, C	51	1994	S34	44	Neurology	1
106	false	The relevance of urodynamic studies for urge syndrome and dysfunctional voiding: A multicenter controlled trial in children	Bael, An	40	2008	1486	180	JOURNAL OF UROLOGY	1
107	false	Pediatric safety of tizanidine: clinical adverse event database and retrospective chart assessment.	Henney, Herbert R 3rd	5	2009	397	11	Paediatric drugs	1
108	false	The effect of biofeedback treatment on voiding and urodynamic parameters in children with voiding dysfunction	Yagci, S	18	2005	1994	174	JOURNAL OF UROLOGY	1
109	false	Is it reasonable to treat refractory voiding dysfunction in children with botulinum-A toxin?	Radojicic, ZI	27	2006	332	176	JOURNAL OF UROLOGY	1
110	false		GARCIA RP	1	2008	511	68	AN PEDIATR	1
111	false	Accuracy of bladder volume determinations by ultrasonography: Are they accurate over entire bladder volume range?	Byun, SS	34	2003	656	62	UROLOGY	1
112	false	Bladder function in preterm and full-term infants-free voidings during four-hour voiding observation	Sillen, U	18	2004	63		Scand J Urol Nephrol Suppl	1
113	false		PAMORE DE	1	1997	305	1	CAN J UROL	1
114	false		KELLY C	1	2004	32	1	REV UROL	1
115	false	THE ACCURACY OF PORTABLE ULTRASOUND SCANNING IN THE MEASUREMENT OF RESIDUAL URINE VOLUME	COOMBES, GM	87	1994	2083	152	JOURNAL OF UROLOGY	1
116	false	Double-blind placebo controlled study of alpha-adrenergic receptor antagonists (doxazosin) for treatment of voiding dysfunction in the pediatric population	Kramer, SA	3	2005	212	173	J Urol	1
117	false	Long-Term Efficacy of Percutaneous Tibial Nerve Stimulation for Different Types of Lower Urinary Tract Dysfunction in Children	Capitanucci, Maria Luisa	30	2009	2056	182	JOURNAL OF UROLOGY	1
118	false	Voiding pattern and acquisition of bladder control from birth to age 6 years - A longitudinal study	Jansson, UB	47	2005	289	174	JOURNAL OF UROLOGY	1
119	false	DRUGS FOR PARKINSON'S DISEASE SPASTICITY AND ACUTE MUSCLE SPASMS	CEDARBAUM J M	29	1990	463			1
120	false	ESTIMATING BLADDER CAPACITY IN CHILDREN	KOFF, SA	240	1983	248	21	UROLOGY	1
121	false	Effect of Tamsulosin on Systemic Blood Pressure and Nonneurogenic Dysfunctional Voiding in Children	VanderBrink, Brian A.	14	2009	817	181	JOURNAL OF UROLOGY	1
122	false	alpha-adrenergic blockade in children with neuropathic and nonneuropathic voiding dysfunction	Austin, PF	58	1999	1064	162	JOURNAL OF UROLOGY	1
123	false	Vesicoureteral reflux and primary bladder neck dysfunction in children: urodynamic evaluation and randomized, double-blind, clinical trial on effect &amp;alpha;-blocker therapy	Combs, AJ	1	2010	2128	184	J Urol	1
124	false	Half-day urotherapy improves voiding parameters in children with dysfunctional emptying	Bower, WF	14	2006	570	49	EUROPEAN UROLOGY	1
125	false	Involvement of supraspinal imidazoline receptors and descending monoaminergic pathways in tizanidine-induced inhibition of rat spinal reflexes	Kino, Y	12	2005	52	99	JOURNAL OF PHARMACOLOGICAL SCIENCES	1
126	false	Correlation between uroflowmetry parameters and treatment outcome in children with dysfunctional voiding	Vesna, Zivkovic	6	2010	396	6	JOURNAL OF PEDIATRIC UROLOGY	1
127	false	Urodynamic studies in pediatric urology	de Jong, Tom P. V. M.	18	2009	585	6	NATURE REVIEWS UROLOGY	1
128	false	Non-neurogenic elimination disorders in children	Leclair, Marc-David	11	2010	338	6	JOURNAL OF PEDIATRIC UROLOGY	1
129	false	Combination Drug Therapy Improves Compliance of the Neurogenic Bladder	Cameron, Anne P.	22	2009	1062	182	JOURNAL OF UROLOGY	1
130	false	Management of lower urinary retention in a limited resource setting.	Ugare, U G	2	2014	329	24	Ethiopian journal of health sciences	1
131	false	Urinary retention.	Hernandez Hernandez, David	5	2013	257	80	Urologia	1
132	false	Herpes zoster-induced acute urinary retention	Addison, Ben	3	2013	279	25	EMERGENCY MEDICINE AUSTRALASIA	1
133	false	Predictive value of urine cultures in evaluation of bacterial colonization of ureteral stents.	Rahman, M A	5	2012	300	21	Mymensingh medical journal : MMJ	1
134	false	Neural Control of the Lower Urinary Tract	de Groat, William C.	39	2015	327	5	COMPREHENSIVE PHYSIOLOGY	1
135	false	Urodynamic studies in spinal cord tethering	Kearns, James T.	4	2013	1589	29	CHILDS NERVOUS SYSTEM	1
136	false	Electroacupuncture improves voiding function in patients with neurogenic urinary retention secondary to cauda equina injury: results from a prospective observational study	Liu, Zhishun	12	2011	188	29	ACUPUNCTURE IN MEDICINE	1
137	false	UROLOGICAL FINDINGS IN SPINAL CORD ISCHEMIA	Lujan, Marco S.	2	2008	926	32	ACTAS UROLOGICAS ESPANOLAS	1
138	false	Urinary function in patients with corticobasal degeneration; Comparison with normal subjects	Sakakibara, R	9	2004	154	23	NEUROUROLOGY AND URODYNAMICS	1
139	false	Clinical trial of acupuncture for patients with spinal cord injuries	Wong, AMK	53	2003	21	82	AMERICAN JOURNAL OF PHYSICAL MEDICINE &amp; REHABILITATION	1
140	false	Does sildenafil enhance the effect of tamsulosin in relieving acute urinary retention?	Sharifi, Seyed Hossein Hosseini	1	2014	373	40	INTERNATIONAL BRAZ J UROL	1
141	false	Ensuring patient adherence to clean intermittent self-catheterization	Seth, Jai H.	17	2014	191	8	PATIENT PREFERENCE AND ADHERENCE	1
142	false	Intrathecal morphine increases the incidence of urinary retention in orthopaedic patients under spinal anaesthesia.	Tomaszewski, Dariusz	5	2014	29	46	Anaesthesiology intensive therapy	1
143	false	Clinical outcome of sacral neuromodulation in incomplete spinal cord injured patients suffering from neurogenic lower urinary tract symptoms	Lombardi, G.	25	2009	486	47	SPINAL CORD	1
144	false	Incidence and Predictors of Complications With Sacral Neuromodulation	White, Wesley M.	40	2009	731	73	UROLOGY	1
145	false	Review of intermittent catheterization and current best practices	Newman, DK	6	2011	48	31	Urol Nurs	1
146	false	Sacral neuromodulation for neurogenic non-obstructive urinary retention in incomplete spinal cord patients: a ten-year follow-up single-centre experience	Lombardi, G.	14	2014	241	52	SPINAL CORD	1
147	false	Sacral neuromodulation for nonobstructive urinary retention: a meta-analysis.	Gross, Carey	8	2010	249	16	Female pelvic medicine &amp; reconstructive surgery	1
148	false	A therapeutic trial of acupuncture in neurogenic bladder of spinal cord injured patients - a preliminary report	Cheng, PT	33	1998	476	36	SPINAL CORD	1
149	false	Relationship Between Urinary Tract Infection and Self-Retaining Double-J Catheter Colonization	Klis, Rafal	15	2009	1015	23	JOURNAL OF ENDOUROLOGY	1
150	false	Electroacupuncture for bladder function recovery in patients undergoing spinal anesthesia	Gao, Y	2	2014		2014	Evid Based Complement Alternat Med	1
151	false	Drug-Induced Acute Urinary Retention #287	Teuteberg, Winifred	1	2015	187	18	JOURNAL OF PALLIATIVE MEDICINE	1
152	false	Role of combined use of ketoconazole and tamsulosin in management of acute urinary retention due to benign prostatic obstruction (a randomized controlled trial)	Elbendary, M.	2	2013	362	16	PROSTATE CANCER AND PROSTATIC DISEASES	1
153	false	Urinary tract infection rates associated with re-use of catheters in clean intermittent catheterization of male veterans.	Kannankeril, Annie J	5	2011	41	31	Urologic nursing	1
154	false	[Observation on therapeutic effect of electroacupuncture at points Baliao and Huiyang (BL 35) on retention of urine induced by spinal cord injury].	Zhou, Ling-yun	3	2006	237	26	Zhongguo zhen jiu = Chinese acupuncture &amp; moxibustion	1
155	false	Review of intermittent catheterization and current best practices.	Newman, Diane K	25	2011	12	31	Urologic nursing	1
156	false	Clean intermittent catheterization and urinary tract infection: review and guide for future research	Wyndaele, Jean-Jacques	26	2012	E910	110	BJU INTERNATIONAL	1
157	false	Impact of alpha1-blockers in men with spinal cord injury and upper tract stasis.	Linsenmeyer, Todd A	12	2002	124	25	The journal of spinal cord medicine	1
158	false	Comparison of the revised 2000 American Spinal Injury Association Classification Standards with the 1996 guidelines	Kirshblum, SC	43	2002	502	81	AMERICAN JOURNAL OF PHYSICAL MEDICINE &amp; REHABILITATION	1
159	false	Effect of clean intermittent self-catheterization on quality of life: a qualitative study	Shaw, Chris	28	2008	641	61	JOURNAL OF ADVANCED NURSING	1
160	false	Effects of percutaneous tibial nerve stimulation on adult patients with overactive bladder syndrome: A systematic review	Moossdorff-Steinhauser, Heidi F. A.	12	2013	206	32	NEUROUROLOGY AND URODYNAMICS	1
161	false	Review of intermittent catheterization and current best practices	Newman, DK	6	2011	29	31	Urol Nurs	1
162	false	Postoperative Bladder Catheterization Based on Individual Bladder Capacity A Randomized Trial	Brouwer, Tammo A.	3	2015	46	122	ANESTHESIOLOGY	1
163	false	Biofeedback therapy in the treatment of bladder overactivity, vesico-ureteral reflux and urinary tract infection.	Khen-Dunlop, Naziha	11	2006	424	2	Journal of pediatric urology	1
164	false	Detrusor Underactivity/Underactive Bladder: New Research Initiatives Needed	Andersson, Karl-Erik	14	2010	1829	184	JOURNAL OF UROLOGY	1
165	false	Biofeedback methodology: Does it matter how we teach children how to relax the pelvic floor during voiding?	Schulman, SL	26	2001	2423	166	JOURNAL OF UROLOGY	1
166	false	Biofeedback therapy and home pelvic floor exercises for lower urinary tract dysfunction after posterior urethral valve ablation	Ansari, M. S.	5	2008	708	179	JOURNAL OF UROLOGY	1
167	false	Biofeedback in the management of urinary continence in children.	Palmer, Lane S	5	2010	122	11	Current urology reports	1
168	false	Lack of benefit of endoscopic ventriculoperitoneal shunt insertion: a multicenter randomized trial	Kestle, JRW	124	2003	284	98	JOURNAL OF NEUROSURGERY	1
169	false	Significant merits of a fibrin sealant in the presence of coagulopathy following paediatric cardiac surgery: randomised controlled trial	Codispoti, M	26	2002	200	22	EUROPEAN JOURNAL OF CARDIO-THORACIC SURGERY	1
170	false	Comparison of Local Anesthetic Effects of Tramadol With Prilocaine During Circumcision Procedure	Kargi, Eksal	11	2010	672	75	UROLOGY	1
171	false	Randomized Controlled Trials of Surgical Interventions	Farrokhyar, Forough	88	2010	409	251	ANNALS OF SURGERY	1
172	false	Chlorhexidine-impregnated dressing for prevention of colonization of central venous catheters in infants and children - A randomized controlled study	Levy, I	66	2005	676	24	PEDIATRIC INFECTIOUS DISEASE JOURNAL	1
173	false	Comparison of modified posteromedial release and complete Subtalar release in resistant congenital clubfoot: A randomized controlled trial	Kaewpornsawan, Kamolporn	6	2007	936	90	Journal of the Medical Association of Thailand	1
174	false	for the CONSORT Group. CONSORT 2010 Explanation and Elaboration: Updated guidelines for reporting parallel group randomised trial	Moher, D	303	2010	e1	63	J Clin Epi.	1
175	false	A novel bioresorbable film reduces postoperative adhesions after infant cardiac surgery	Lodge, Andrew J.	23	2008	614	86	ANNALS OF THORACIC SURGERY	1
176	false	Azygos vein preservation in primary repair of esophageal atresia with tracheoesophageal fistula	Sharma, Satendra	8	2007	1215	23	PEDIATRIC SURGERY INTERNATIONAL	1
177	false	A randomized clinical trial of regional cerebral perfusion versus deep hypothermic circulatory arrest: Outcomes for infants with functional single ventricle	Goldberg, Caren S.	101	2007	880	133	JOURNAL OF THORACIC AND CARDIOVASCULAR SURGERY	1
178	false	A randomized controlled trial of elective preterm delivery of fetuses with gastroschisis	Logghe, HL	70	2005	1726	40	JOURNAL OF PEDIATRIC SURGERY	1
179	false	Laparoscopy in children with complicated appendicitis	Lintula, H	54	2002	1317	37	JOURNAL OF PEDIATRIC SURGERY	1
180	false	Fenestration improves clinical outcome of the Fontan procedure - A prospective, randomized study	Lemler, MS	121	2002	207	105	CIRCULATION	1
181	false	A Prospective, Randomized Clinical Study of Osteochondral Autologous Transplantation Versus Microfracture for the Treatment of Osteochondritis Dissecans in the Knee Joint in Children	Gudas, Rimtautas	67	2009	741	29	JOURNAL OF PEDIATRIC ORTHOPAEDICS	1
182	false	Does Gum Chewing Reduce Postoperative Ileus after Intestinal Resection in Children? A Prospective Randomized Controlled Trial	Cavusoglu, Y. H.	8	2009	171	19	EUROPEAN JOURNAL OF PEDIATRIC SURGERY	1
183	false	The role of prospective randomized clinical trials in pediatric surgery: State of the art?	Moss, RL	52	2001	1182	36	JOURNAL OF PEDIATRIC SURGERY	1
184	false	Use of fibrin glue in preventing urethrocutaneous fistula after hypospadias repair	Gopal, Saroj C.	16	2008	1869	43	JOURNAL OF PEDIATRIC SURGERY	1
185	false	Zone 2 flexor tendon repair in young children: A comparative study of four-strand versus two-strand repair	Navali, A. M.	20	2008	424	33E	JOURNAL OF HAND SURGERY-EUROPEAN VOLUME	1
186	false	Immediate nephrectomy versus preoperative chemotherapy in the management of non-metastatic Wilms' tumour: Results of a randomised trial (UKW3) by the UK Children's Cancer Study Group	Mitchell, Christopher	78	2006	2554	42	EUROPEAN JOURNAL OF CANCER	1
187	false	Continuous passive motion versus immobilisation in a cast after surgical treatment of idiopathic club foot in infants - A prospective, blinded, randomised, clinical study	Zeifang, F	8	2005	1663	87B	JOURNAL OF BONE AND JOINT SURGERY-BRITISH VOLUME	1
188	false	Pediatric clean surgical wounds: Is dressing necessary?	Merei, JM	17	2004	1871	39	JOURNAL OF PEDIATRIC SURGERY	1
189	false	The delphi list: A criteria list for quality assessment of randomized clinical trials for conducting systematic reviews developed by Delphi consensus	Verhagen, AP	1009	1998	1235	51	JOURNAL OF CLINICAL EPIDEMIOLOGY	1
190	false	Pediatric pedestrian trauma study: a pilot project.	Hotz, Gillian A	8	2004	132	5	Traffic injury prevention	1
191	false	A New Suture Material for Hypospadias Surgery: A Comparative Study	Guarino, Nino	9	2009	1318	181	JOURNAL OF UROLOGY	1
192	false	Reporting, updating, and correcting systematic reviews of the effects of health care	Haynes, B	2	1994	862	302	BMJ	1
193	false	Pilot comparison between potassium titanyl phosphate laser and bipolar radiofrequency in paediatric tonsillectomy	Hegazy, H. M.	7	2008	369	122	JOURNAL OF LARYNGOLOGY AND OTOLOGY	1
194	false	Effect of shunt type on echocardiographic indices after initial palliations for hypoplastic left heart syndrome: Blalock-Taussig shunt versus right ventricle-pulmonary artery conduit	Frommelt, Peter C.	33	2007	1364	20	JOURNAL OF THE AMERICAN SOCIETY OF ECHOCARDIOGRAPHY	1
195	false	Treatment of nocturnal enuresis in children with attention deficit hyperactivity disorder	Chertin, Boris	14	2007	1744	178	JOURNAL OF UROLOGY	1
196	false	Phimotic ring topical corticoid cream (0.1% mometasone furoate) treatment in children	Pileggi, Ftavio de Oliveira	15	2007	1749	42	JOURNAL OF PEDIATRIC SURGERY	1
197	false	USERS GUIDES TO THE MEDICAL LITERATURE .9. A METHOD FOR GRADING HEALTH-CARE RECOMMENDATIONS	GUYATT, GH	493	1995	1800	274	JAMA-JOURNAL OF THE AMERICAN MEDICAL ASSOCIATION	1
198	false	Efficacy of Seprafilm for reducing reoperative risk in pediatric surgical patients undergoing abdominal surgery	Inoue, M	33	2005	1301	40	JOURNAL OF PEDIATRIC SURGERY	1
199	false	Randomized, controlled, multisite study of intracapsular tonsillectomy using low-temperature plasma excision	Chan, KH	32	2004	1303	130	ARCHIVES OF OTOLARYNGOLOGY-HEAD & NECK SURGERY	1
200	false	Adenoidectomy for otitis media with effusion in 2-3-year-old children	Casselbrant, Margaretha L.	26	2009	1718	73	INTERNATIONAL JOURNAL OF PEDIATRIC OTORHINOLARYNGOLOGY	1
201	false	Paediatric coblation tonsillectomy	Temple, RH	128	2001	195	61	INTERNATIONAL JOURNAL OF PEDIATRIC OTORHINOLARYNGOLOGY	1
202	false	Routine use of a SILASTIC spring-loaded silo for infants with gastroschisis: a multicenter randomized controlled trial	Pastor, Aimee C.	51	2008	1807	43	JOURNAL OF PEDIATRIC SURGERY	1
203	false	Peritoneal drainage or laparotomy for neonatal bowel perforation? A randomized controlled trial	Rees, Clare M.	66	2008	44	248	ANNALS OF SURGERY	1
204	false	Enteral resuscitation and early enteral feeding in children with major burns - Effect on McFarlane response to stress	Venter, M.	31	2007	464	33	BURNS	1
205	false	Tonsil surgery in youths: Good results with a less invasive method	Ericsson, Elisabeth	27	2007	654	117	LARYNGOSCOPE	1
206	false	A prospective randomised single blinded study comparing harmonic scalpel tonsillectomy with bipolar tonsillectomy	Leaper, Matthew	19	2006	1389	70	INTERNATIONAL JOURNAL OF PEDIATRIC OTORHINOLARYNGOLOGY	1
207	false	Evaluation of nonpharmacologic methods of pain and anxiety management for laceration repair in the pediatric emergency department	Sinha, M	55	2006	1162	117	PEDIATRICS	1
208	false	Epidemiology and reporting of randomised trials published in PubMed journals	Chan, AW	224	2005	1159	365	LANCET	1
209	false	Is prophylactic antimicrobial treatment necessary after hypospadias repair?	Ben Meir, D	5	2004	2621	171	JOURNAL OF UROLOGY	1
210	false	Impact of radiologic Imaging on the surgical decision-making process in suspected appendicitis in children	Kaiser, S	15	2004	971	11	ACADEMIC RADIOLOGY	1
211	false	In-line image projection accelerates task performance in laparoscopic appendectomy	Erfanian, K	20	2003	1059	38	JOURNAL OF PEDIATRIC SURGERY	1
212	false	Neurodevelopmental status at eight years in children with dextro-transposition of the great arteries: The Boston Circulatory Arrest Trial	Bellinger, DC	310	2003	1385	126	JOURNAL OF THORACIC AND CARDIOVASCULAR SURGERY	1
213	false	Cold blood versus cold crystalloid cardioplegia for repair of ventricular septal defects in pediatric heart surgery: A randomized controlled trial	Caputo, M	24	2002	530	74	ANNALS OF THORACIC SURGERY	1
214	false	Improvement of quality of life in children with slow transit constipation after treatment with transcutaneous electrical stimulation	Clarke, Melanie C. C.	35	2009	1268	44	JOURNAL OF PEDIATRIC SURGERY	1
215	false	Effect of Suturing Technique and Urethral Plate Characteristics on Complication Rate Following Hypospadias Repair: A Prospective Randomized Study	Sarhan, Osama	30	2009	682	182	JOURNAL OF UROLOGY	1
216	false	EMPIRICAL-EVIDENCE OF BIAS - DIMENSIONS OF METHODOLOGICAL QUALITY ASSOCIATED WITH ESTIMATES OF TREATMENT EFFECTS IN CONTROLLED TRIALS	SCHULZ, KF	3948	1995	408	273	JAMA-JOURNAL OF THE AMERICAN MEDICAL ASSOCIATION	1
217	false	Amnion in the treatment of pediatric partial-thickness facial burns	Branski, Ludwik K.	48	2008	393	34	BURNS	1
218	false	A comparison of microbipolar cautery dissection to hot knife and cold knife cautery tonsillectomy	Pizzuto, MP	38	2000	239	52	INTERNATIONAL JOURNAL OF PEDIATRIC OTORHINOLARYNGOLOGY	1
219	false	An 18-month follow-up study after randomized treatment of phimosis in boys with topical steroid versus placebo	Lund, L	15	2005	78	39	SCANDINAVIAN JOURNAL OF UROLOGY AND NEPHROLOGY	1
220	false	Perioperative steroids in tonsillectomy using electrocautery and sharp dissection techniques	Hanasono, MM	38	2004	917	130	ARCHIVES OF OTOLARYNGOLOGY-HEAD &amp; NECK SURGERY	1
221	false	Suspected appendicitis in children: US and CT - A prospective randomized study	Kaiser, S	125	2002	633	223	RADIOLOGY	1
222	false	Effectiveness of Doxazosin in Treatment of Distal Ureteral Stones in Children	Aydogdu, Ozgu	20	2009	2880	182	JOURNAL OF UROLOGY	1
223	false	Effects of fasting and preoperative feeding in children	Yurtcu, Muslim	4	2009	4919	15	WORLD JOURNAL OF GASTROENTEROLOGY	1
224	false	Topical Triamcinolone for Persistent Phimosis	Letendre, Julien	11	2009	1759	182	JOURNAL OF UROLOGY	1
225	false	Randomized Controlled Trial of Ultrasound-Guided Peripheral Intravenous Catheter Placement Versus Traditional Techniques in Difficult-Access Pediatric Patients	Doniger, Stephanie J.	72	2009	154	25	PEDIATRIC EMERGENCY CARE	1
226	false	Down syndrome: otolaryngological effects of rapid maxillary expansion	De Moura, C. Pinto	10	2008	1318	122	JOURNAL OF LARYNGOLOGY AND OTOLOGY	1
227	false	A prospective randomized clinical trial to evaluate methods of postoperative care of hypospadias	McLorie, G	15	2001	1669	165	JOURNAL OF UROLOGY	1
228	false	Comparison of power-assisted adenoidectomy vs adenoid curette adenoidectomy	Stanislaw, P	37	2000	845	126	ARCHIVES OF OTOLARYNGOLOGY-HEAD &amp; NECK SURGERY	1
229	false	A prospective randomized single-blind trial comparing ultrasonic scalpel tonsillectomy with tonsillectomy by blunt dissection in a pediatric age group	Oto, MO	1	2005	579	133	Otolaryng Head Neck	1
230	false	Thoracoscopic de-cortication vs tube thoracostomy with fibrinolysis for empyema in children: a prospective, randomized trial	Tsao, K	10	2009	106	44	J Pediatr Surg	1
231	false	Is topical local anaesthesia necessary when performing paediatric flexible nasendoscopy ? A double-blind randomized controlled trial	Jonas, N. E.	9	2007	1687	71	INTERNATIONAL JOURNAL OF PEDIATRIC OTORHINOLARYNGOLOGY	1
232	false	Evaluation of early postoperative morbidity in pediatric tonsillectomy with the use of sucralfate	Sampaio, Andre L. L.	10	2007	645	71	INTERNATIONAL JOURNAL OF PEDIATRIC OTORHINOLARYNGOLOGY	1
233	false	Right ventricle-to-pulmonary artery conduit versus Blalock-Taussig shunt: A hemodynamic comparison	Ghanayem, Nancy S.	37	2006	1603	82	ANNALS OF THORACIC SURGERY	1
234	false	Contact diode laser myringotomy for medium-duration middle ear ventilation in children	D'Eredita, R	5	2006	1077	70	INTERNATIONAL JOURNAL OF PEDIATRIC OTORHINOLARYNGOLOGY	1
235	false	Randomized controlled trial of the effects of remote ischemic preconditioning on children undergoing cardiac surgery - First clinical application in humans	Cheung, MMH	329	2006	2277	47	JOURNAL OF THE AMERICAN COLLEGE OF CARDIOLOGY	1
236	false	Bipolar Radiofrequency dissection tonsillectomy: A prospective randomized trial	Ragab, SM	17	2005	961	133	OTOLARYNGOLOGY-HEAD AND NECK SURGERY	1
237	false	A multicenter, randomized, double-blind, placebo-controlled trial of the prokinetic agent erythromycin in the postoperative recovery of infants with gastroschisis	Curry, JI	27	2004	565	39	JOURNAL OF PEDIATRIC SURGERY	1
238	false	The utility of peritoneal drains in children with uncomplicated perforated appendicitis	Tander, B	14	2003	548	19	PEDIATRIC SURGERY INTERNATIONAL	1
239	false	Biobrane (R) improves wound healing in burned children without increased risk of infection	Lal, S	52	2000	314	14	SHOCK	1
240	false	Negative results of randomized clinical trials published in the surgical literature - Equivalency or error?	Dimick, JB	60	2001	796	136	ARCHIVES OF SURGERY	1
241	false	Comparison between closed reduction with percutaneous pinning and open reduction with pinning in children with closed totally displaced supracondylar humeral fractures: A randomized controlled trial	Kaewpornsawan, K	20	2001	131	10	JOURNAL OF PEDIATRIC ORTHOPAEDICS-PART B	1
242	false	Immunological post-appendectomy competence in pediatric age. The results do not always match expectations. Laparoscopy versus laparotomy	Bolla, G	1	2008	89	30	Med Surg Pediatr	1
243	false	Blunt dissection versus electronic molecular resonance bipolar dissection for tonsillectomy: Operative time and intraoperative and postoperative bleeding and pain	D'Agostino, Roberto	12	2008	1077	72	INTERNATIONAL JOURNAL OF PEDIATRIC OTORHINOLARYNGOLOGY	1
244	false	Ofloxacin otic drops vs neomycin-polymyxin B otic drops as prophylaxis against early postoperative tympanostomy tube otorrhea	Poetker, David M.	16	2006	1294	132	ARCHIVES OF OTOLARYNGOLOGY-HEAD &amp; NECK SURGERY	1
245	false	Longitudinal assessment of Integra in primary burn management: A randomized pediatric clinical trial	Branski, Ludwik K.	55	2007	2615	35	CRITICAL CARE MEDICINE	1
246	false	Nitric oxide precursors and congenital heart surgery: A randomized controlled trial of oral citrulline	Smith, HAB	56	2006	58	132	JOURNAL OF THORACIC AND CARDIOVASCULAR SURGERY	1
247	false	Laparotomy versus peritoneal drainage for necrotizing enterocolitis and perforation	Moss, RL	161	2006	2225	354	NEW ENGLAND JOURNAL OF MEDICINE	1
248	false	Topical mitomycin application after laryngotracheal reconstruction - A randomized, double-blind, placebo-controlled trial	Hartnick, CJ	63	2001	1260	127	ARCHIVES OF OTOLARYNGOLOGY-HEAD &amp; NECK SURGERY	1
249	false	Prophylactic urokinase in the management of long-term venous access devices in children: A children's oncology group study	Dillon, PW	58	2004	2718	22	JOURNAL OF CLINICAL ONCOLOGY	1
250	false	The use of postoperative subcutaneous closed suction drainage after posterior spinal fusion in adolescents with idiopathic scoliosis	Blank, J	16	2003	508	16	JOURNAL OF SPINAL DISORDERS &amp; TECHNIQUES	1
251	false	Pelvic Reduction During Pyeloplasty for Antenatal Hydronephrosis: Does It Affect Outcome in Ultrasound and Nuclear Scan Postoperatively?	Burgu, Berk	8	2010	169	76	UROLOGY	1
252	false	Comparison of Three Common Tonsillectomy Techniques: A Prospective Randomized, Double-Blinded Clinical Study	Wilson, YuShan L.	49	2009	162	119	LARYNGOSCOPE	1
253	false	Randomized Clinical Study of SilvaSorb (R) Gel in Comparison to Silvadene (R) Silver Sulfadiazine Cream in the Management of Partial-Thickness Burns	Glat, Paul M.	10	2009	262	30	JOURNAL OF BURN CARE &amp; RESEARCH	1
254	false	Treatment of terminal syringomyelia in association with tethered cord syndrome: clinical outcomes with and without syrinx drainage	Kiris, T	2	2000	1	8	Neurosurg Focus	1
255	false	Partial tonsillectomy with scalpel in children with obstructive tonsillar hypertrophy	Korkmaz, Omer	15	2008	1007	72	INTERNATIONAL JOURNAL OF PEDIATRIC OTORHINOLARYNGOLOGY	1
256	false	Randomized trial of hematocrit 25% versus 35% during hypothermic cardiopulmonary bypass in infant heart surgery	Newburger, Jane W.	66	2008	347	135	JOURNAL OF THORACIC AND CARDIOVASCULAR SURGERY	1
257	false	Comparison of microdebrider-assisted inferior turbinoplasty and submucosal resection for children with hypertrophic inferior turbinates	Chen, Yu-Lin	17	2007	921	71	INTERNATIONAL JOURNAL OF PEDIATRIC OTORHINOLARYNGOLOGY	1
258	false	Above and below-the-elbow plaster casts for distal forearm fractures in children - A randomized controlled trial	Bohm, ER	56	2006	1	88A	JOURNAL OF BONE AND JOINT SURGERY-AMERICAN VOLUME	1
259	false	Microdebrider tonsillotomy vs electrosurgical tonsillectomy	Lister, MT	48	2006	599	132	ARCHIVES OF OTOLARYNGOLOGY-HEAD & NECK SURGERY	1
260	false	Efficacy of continuous epidural analgesia versus single dose caudal analgesia in children after intravesical ureteroneocystostomy	Merguerian, PA	10	2004	1621	172	JOURNAL OF UROLOGY	1
261	false	Lung perfusion with protective solution relieves lung injury in corrections of tetralogy of Fallot	Wei, B	14	2004	918	77	ANNALS OF THORACIC SURGERY	1
262	false	Reviews assessing the quality or the reporting of randomized controlled trials are increasing over time but raised questions about how quality is assessed	Dechartres, Agnes	35	2011	136	64	JOURNAL OF CLINICAL EPIDEMIOLOGY	1
263	false	Trospium chloride for the treatment of detrusor instability in children	Pereira, PL	26	2003	1978	170	JOURNAL OF UROLOGY	1
264	false	Laparoscopic surgery for pediatric varicoceles: Randomized controlled trial	Podkamenev, VV	47	2002	727	37	JOURNAL OF PEDIATRIC SURGERY	1
265	false	Molecular Resonance vs. Coblation Tonsillectomy in Children	D'Eredita, Riccardo	7	2009	1897	119	LARYNGOSCOPE	1
266	false	Effect of Pelvic Floor Interferential Electrostimulation on Urodynamic Parameters and Incontinency of Children With Myelomeningocele and Detrusor Overactivity	Kajbafzadeh, Abdol-Mohammad	23	2009	324	74	UROLOGY	1
267	false	Growth of the orbit after frontoorbital advancement using nonrigid suture vs rigid plate fixation technique	Kovacs, Adorjan F.	9	2008	2075	43	JOURNAL OF PEDIATRIC SURGERY	1
268	false	Antimicrobial suture wound closure for cerebrospinal fluid shunt surgery: a prospective, double-blinded, randomized controlled trial	Rozzelle, Curtis J.	68	2008	111	2	JOURNAL OF NEUROSURGERY-PEDIATRICS	1
269	false	The efficacy of dihydrotestosterone transdermal gel before primary hypospadias surgery: A prospective, controlled, randomized study	Kaya, Cevdet	42	2008	684	179	JOURNAL OF UROLOGY	1
270	false	Open versus laparoscopic pyloromyotomy for pyloric stenosis - A prospective, randomized trial	St Peter, Shawn D.	96	2006	363	244	ANNALS OF SURGERY	1
271	false	Comparison of short and long arm plaster casts for displaced fractures in the distal third of the forearm in children	Webb, GR	53	2006	9	88A	JOURNAL OF BONE AND JOINT SURGERY-AMERICAN VOLUME	1
272	false	Inflammatory response in children after laparoscopic vs open Nissen fundoplication: randomized controlled trial	McHoney, M	29	2005	908	40	JOURNAL OF PEDIATRIC SURGERY	1
273	false	A prospective comparison of two regimes of bowel preparation for pediatric colorectal procedures: normal saline with added potassium vs. polyethylene glycol	Chattopadhyay, A	7	2004	127	20	PEDIATRIC SURGERY INTERNATIONAL	1
274	false	Evaluation of different modes of combined therapy in children with monosymptomatic nocturnal enuresis	Vogt, Mandy	4	2010	1456	105	BJU INTERNATIONAL	1
275	false	Effect of Unrestricted Bottle-Feeding on Early Postoperative Course After Cleft Palate Repair	Kim, Eun Key	13	2009	1886	20	JOURNAL OF CRANIOFACIAL SURGERY	1
276	false	Therapy of parapneumonic effusions in children: Video-assisted thoracoscopic surgery versus conventional thoracostomy drainage	Kurt, Beth A.	63	2006	E547	118	PEDIATRICS	1
277	false	Postoperative recovery after microdebrider intracapsular or monopolar electrocautery tonsillectomy - A prospective, randomized, single-blinded study	Sobol, SE	41	2006	270	132	ARCHIVES OF OTOLARYNGOLOGY-HEAD & NECK SURGERY	1
278	false	Prospective, randomized, single-center, single-blind comparison of laparoscopic vs open repair of pediatric inguinal hernia	Chan, KL	84	2005	927	19	SURGICAL ENDOSCOPY AND OTHER INTERVENTIONAL TECHNIQUES	1
279	false	Neoadjuvant gonadotropin-releasing hormone therapy before surgery may improve the fertility index in undescended testes: A prospective randomized trial	Schwentner, C	50	2005	974	173	JOURNAL OF UROLOGY	1
280	false	Contact diode laser tonsillectomy in children	D'Eredita, R	16	2004	732	131	OTOLARYNGOLOGY-HEAD AND NECK SURGERY	1
281	false	Bipolar scissors circumcision is a safe, fast, and bloodless procedure in children	Mendez-Gallart, Roberto	9	2009	2048	44	JOURNAL OF PEDIATRIC SURGERY	1
282	false	A Single-Blinded, Randomized Comparison of Laparoscopic Versus Open Hernia Repair in Children	Koivusalo, Antti I.	55	2009	332	123	PEDIATRICS	1
283	false	Ministernotomy versus full sternotomy in congenital heart defects: A prospective randomized study	Luo, WJ	22	2001	473	71	ANNALS OF THORACIC SURGERY	1
284	false	A prospective randomized trial of dressings versus no dressings for hypospadias repair	Van Savage, JG	18	2000	981	164	JOURNAL OF UROLOGY	1
285	false	Role of albumin coating of tympanostomy tubes: Long-term clinical evaluation	Kinnari, Teemu J.	14	2007	2213	117	LARYNGOSCOPE	1
286	false	Endoscopic treatment of hydrocephalus in children: A controlled study using newly developed Yamadori-type ventriculoscopes	Kamikawa, S	19	2001	25	44	MINIMALLY INVASIVE NEUROSURGERY	1
287	false	A prospective, randomized pilot trial of perfluorocarbon-induced lung growth in newborns with congenital diaphragmatic hernia	Hirschl, RB	37	2003	283	38	JOURNAL OF PEDIATRIC SURGERY	1
288	false	Does the CONSORT checklist improve the quality of reports of randomised controlled trials? A systematic review	Plint, Amy C.	416	2006	263	185	MEDICAL JOURNAL OF AUSTRALIA	1
289	false	Biobrane versus Duoderm for the treatment of intermediate thickness burns in children: A prospective, randomized trial	Cassidy, C	39	2005	890	31	BURNS	1
290	false	Early enteral feeding in newborn surgical patients	Ekingen, G	19	2005	142	21	NUTRITION	1
291	false	Evaluation of octylcyanoacrylate for wound repair of clinical circumcision and human skin incisional healing in a nude rat model	Petratos, PB	12	2002	677	167	JOURNAL OF UROLOGY	1
292	false	A comparison of cortisporin and ciprofloxacin otic drops as prophylaxis against post-tympanostomy otorrhea	Morpeth, JF	22	2001	99	61	INTERNATIONAL JOURNAL OF PEDIATRIC OTORHINOLARYNGOLOGY	1
293	false	Highly potent and moderately potent topical steroids are effective in treating phimosis: A prospective randomized study	Yang, SSD	18	2005	1361	173	JOURNAL OF UROLOGY	1
294	false	Intracapsular versus subcapsular coblation tonsillectomy	Chang, Kay W.	29	2008	153	138	OTOLARYNGOLOGY-HEAD AND NECK SURGERY	1
295	false	Subtotal bipolar tonsillectomy does not decrease postoperative pain compared to total monopolar tonsillectomy	Park, Albert	12	2007	1205	71	INTERNATIONAL JOURNAL OF PEDIATRIC OTORHINOLARYNGOLOGY	1
296	false	Comparison of closed-tube thoracostomy and open thoracotomy procedures in the management of thoracic empyema in childhood	Karaman, I	18	2004	250	14	EUROPEAN JOURNAL OF PEDIATRIC SURGERY	1
297	false	Topical bupivacaine in paediatric day-case tonsillectomy: a prospective randomized controlled trial	Hung, T	19	2002	33	116	JOURNAL OF LARYNGOLOGY AND OTOLOGY	1
298	false	Results of a pilot trial comparing prolonged intravenous antibiotics with sequential intravenous/oral antibiotics for children with perforated appendicitis	Rice, HE	43	2001	1391	136	ARCHIVES OF SURGERY	1
299	false	Corticosteroid therapy during endoscopic sinus surgery in children - Is there a need for a second look?	Ramadan, HH	18	2001	188	127	ARCHIVES OF OTOLARYNGOLOGY-HEAD & NECK SURGERY	1
300	false	The CONSORT statement: Progress in clinical research in pediatric surgery	Moss, RL	13	2001	1739	36	JOURNAL OF PEDIATRIC SURGERY	1
301	false	Albumin-coated tympanostomy tubes: Prospective, double-blind clinical study	Kinnari, TJ	17	2004	2038	114	LARYNGOSCOPE	1
302	false	Adhesive bonds or percutaneous absorbable suture for closure of surgical wounds in children. Results of a prospective randomized trial	van den Ende, ED	25	2004	1249	39	JOURNAL OF PEDIATRIC SURGERY	1
303	false	Comparing wound closure using tissue glue versus subcuticular suture for pediatric surgical incisions: a prospective, randomised trial	Ong, CCP	32	2002	553	18	PEDIATRIC SURGERY INTERNATIONAL	1
304	false	Trends in the Quality of Highly Cited Surgical Research Over the Past 20 Years	Brooke, Benjamin S.	24	2009	162	249	ANNALS OF SURGERY	1
305	false	Management of chronic otitis media with effusion: The role of glutathione	Testa, B	16	2001	1486	111	LARYNGOSCOPE	1
306	false	Effect of Trendelenburg head position during cardiac deairing on cerebral microemboli in children: A randomized controlled trial	Rodriguez, RA	20	2001	3	121	JOURNAL OF THORACIC AND CARDIOVASCULAR SURGERY	1
307	false	Telescopic-assisted radiofrequency adenoidectomy: a prospective randomized controlled trial	Shehata, EM	1	2005	136	115	Laryngoscope	1
308	false	Combined use of Mathieu procedure with plate incision for hypospadias repair: A randomized clinical trial	Aminsharifi, Alireza	10	2008	305	72	UROLOGY	1
309	false	Kasai portoenterostomy: 12-year experience with a novel adjuvant therapy regimen	Stringer, Mark D.	32	2007	1324	42	JOURNAL OF PEDIATRIC SURGERY	1
310	false	Lateral entry compared with medial and lateral entry pin fixation for completely displaced supracondylar humeral fractures in children - A Randomized clinical trial	Kocher, Mininder S.	81	2007	706	89A	JOURNAL OF BONE AND JOINT SURGERY-AMERICAN VOLUME	1
311	false	Twenty-four hours or 10 days? A prospective randomised controlled trial in children comparing head bandages following pinnaplasty	Ramkumar, S.	9	2006	969	59	JOURNAL OF PLASTIC RECONSTRUCTIVE AND AESTHETIC SURGERY	1
312	false	Effects of a postoperative strength-training program on the walking ability of children with cerebral palsy: A randomized controlled trial	Patikas, D	19	2006	619	87	ARCHIVES OF PHYSICAL MEDICINE AND REHABILITATION	1
313	false	Randomized, placebo-controlled treatment of anal fissure by lidocaine, EMLA, and GTN in children	Sonmez, K	20	2002	1313	37	JOURNAL OF PEDIATRIC SURGERY	1
314	false	Biobrane versus 1% silver sulfadiazine in second-degree pediatric burns	Barret, JP	71	2000	62	105	PLASTIC AND RECONSTRUCTIVE SURGERY	1
315	false	A comparison of analgesic efficacy of tramadol and pethidine for management of postoperative pain in children: a randomized, controlled study	Ekemen, Serdar	7	2008	695	24	PEDIATRIC SURGERY INTERNATIONAL	1
316	false	A method for chest drainage after pediatric cardiac surgery: A prospective randomized trial	Agati, S	5	2006	1306	131	JOURNAL OF THORACIC AND CARDIOVASCULAR SURGERY	1
317	false	Comparison study of a traditional pulsed dye laser versus a long-pulsed dye laser in the treatment of early childhood hemangiomas	Kono, T	42	2006	112	38	LASERS IN SURGERY AND MEDICINE	1
318	false	Early analgesia for children with acute abdominal pain	Green, R	54	2005	978	116	PEDIATRICS	1
319	false	Management of completely displaced metaphyseal fractures of the distal radius in children - A prospective, randomised controlled trial	McLauchlan, GJ	57	2002	413	84B	JOURNAL OF BONE AND JOINT SURGERY-BRITISH VOLUME	1
320	false	Dextranomer/hyaluronic acid copolymer implantation for vesico-ureteral reflux: A randomized comparison with antibiotic prophylaxis	Capozza, N	63	2002	230	140	JOURNAL OF PEDIATRICS	1
321	false	Prospective, surgeon-randomized evaluation of crossed pins versus lateral pins for unstable supracondylar humerus fractures in children	Tripuraneni, Krishna R.	17	2009	93	18	JOURNAL OF PEDIATRIC ORTHOPAEDICS-PART B	1
322	false	The efficacy of LMX versus EMLA for pain relief in boys undergoing office meatotomy	Smith, DP	13	2004	1760	172	JOURNAL OF UROLOGY	1
323	false	Should warm infusion solution be used for urodynamic studies in children? A prospective randomized study	Chin-Peuckert, L	6	2004	1657	172	JOURNAL OF UROLOGY	1
324	false	Treatment of partial-thickness burns: A prospective, randomized trial using Transcyte (TM)	Kumar, RJ	71	2004	622	74	ANZ JOURNAL OF SURGERY	1
325	false	Veloplasty using the wave-line technique versus classic intravelar veloplasty	Henkel, KO	6	2004	1	41	CLEFT PALATE-CRANIOFACIAL JOURNAL	1
326	false	The current state of evidence-based pediatric surgery	Ostlie, Daniel J.	15	2010	1940	45	JOURNAL OF PEDIATRIC SURGERY	1
327	false	Infantile hypertrophic pyloric stenosis: A comparative study of pyloric traumamyoplasty and Fredet-Ramstedt pyloromyotomy	Ordorica-Flores, R	7	2001	1000	36	JOURNAL OF PEDIATRIC SURGERY	1
328	false	Changes in gait at 1 year post-selective dorsal rhizotomy: Results of a prospective randomized study	Graubert, C	19	2000	496	20	JOURNAL OF PEDIATRIC ORTHOPAEDICS	1
329	false	Pediatric trauma nurse practitioners provide excellent care with superior patient satisfaction for injured children	Fanta, K	27	2006	277	41	JOURNAL OF PEDIATRIC SURGERY	1
330	false	Lich-Gregoir reimplantation causes less discomfort than Politano-Leadbetter technique: Results of a prospective, randomized, pain scale-oriented study in a pediatric population	Schwentner, C	20	2006	388	49	EUROPEAN UROLOGY	1
331	false	Are antibiotics necessary in nonperforated appendicitis in children? A double blind randomized controlled trial.	Gorecki, W J	10	2001	289	7	Medical science monitor : international medical journal of experimental and clinical research	1
332	false	Removal of chest tubes in children without water seal after elective thoracic procedures: A randomized prospective study	Waldhausen, JH	8	2002	411	194	JOURNAL OF THE AMERICAN COLLEGE OF SURGEONS	1
333	false	Prospective, randomized, single-blind, controlled study to compare two methods of performing adenoidectomy	Jonas, NE	1	2007	155	71	Int J Pediatr Otorhinolaryngol	1
334	false	Platelet-Rich Plasma for Pediatric Tonsillectomy Patients	Sidman, James D.	5	2008	1765	118	LARYNGOSCOPE	1
335	false	Effectiveness and appropriateness of therapeutic play intervention in preparing children for surgery: A randomized controlled trial study	Li, Ho Cheung William	34	2008	63	13	JOURNAL FOR SPECIALISTS IN PEDIATRIC NURSING	1
336	false	Treatment of clubfoot with the Ponseti method - A comparison of costing materials	Pittner, Douglas E.	22	2008	250	28	JOURNAL OF PEDIATRIC ORTHOPAEDICS	1
337	false	Role of fibrin glue as a sealant to esophageal anastomosis in cases of congenital esophageal atresia with tracheoesophageal fistula	Upadhyaya, Vijai D.	21	2007	2412	31	WORLD JOURNAL OF SURGERY	1
338	false	Randomized, double-blind, placebo-controlled trial of corticosteroids after kasai portoenterostomy for biliary atresia	Davenport, Mark	53	2007	1821	46	HEPATOLOGY	1
339	false	Botulinum toxin, a new treatment modality for chronic idiopathic constipation in children: long-term follow-up of a double-blind randomized trial	Keshtgar, Alireza S.	31	2007	672	42	JOURNAL OF PEDIATRIC SURGERY	1
340	false	Comparison of two methods of percutaneous pin fixation in displaced supracondylar fractures of the humerus in children.	Foead, A	32	2004	76	12	Journal of orthopaedic surgery (Hong Kong)	1
341	false	Bacterial contamination of central venous catheters during insertion: a double blind randomised controlled trial	Hall, NJ	5	2005	507	21	PEDIATRIC SURGERY INTERNATIONAL	1
342	false	The Patient-Centered Outcomes Research Institute--promoting better information, decisions, and health.	Washington, A Eugene	90	2011	e31	365	The New England journal of medicine	1
343	false	What is meant by intention to treat analysis? Survey of published randomised controlled trials	Hollis, S	1095	1999	670	319	BRITISH MEDICAL JOURNAL	1
344	false	Intraluminal aortoplasty vs. surgical aortic resection in congenital aortic coarctation. A clinical random study in pediatric patients	Hernandez-Gonzalez, M	21	2003	305	34	ARCHIVES OF MEDICAL RESEARCH	1
345	false	Minimizing Tourniquet Pressure in Pediatric Anterior Cruciate Ligament Reconstructive Surgery A Blinded, Prospective Randomized Controlled Trial	Reilly, Christopher W.	13	2009	275	29	JOURNAL OF PEDIATRIC ORTHOPAEDICS	1
346	false	The response of balanitis xerotica obliterans to local steroid application compared with placebo in children	Kiss, A	44	2001	219	165	JOURNAL OF UROLOGY	1
347	false	Ponseti's vs. Kite's method in the treatment of clubfoot-a prospective randomised study	Sud, Alok	23	2008	409	32	INTERNATIONAL ORTHOPAEDICS	1
348	false	Post-tonsillectomy morbidity and quality of life in pediatric patients with obstructive tonsils and adenoid: Microdebrider vs electrocautery	Derkay, CS	61	2006	114	134	OTOLARYNGOLOGY-HEAD AND NECK SURGERY	1
349	false	Appendicitis score for children with suspected appendicitis. A randomized clinical trial	Lintula, Hannu	23	2009	999	394	LANGENBECKS ARCHIVES OF SURGERY	1
350	false	Decreased colonic transit time after transcutaneous interferential electrical stimulation in children with slow transit constipation	Clarke, Melanie C. C.	51	2009	408	44	JOURNAL OF PEDIATRIC SURGERY	1
351	false	Phase II clinical trial of moderate hypothermia after severe traumatic brain injury in children	Adelson, PD	184	2005	740	56	NEUROSURGERY	1
352	false	Comparison of urokinase and video-assisted thoracoscopic surgery for treatment of childhood empyema	Sonnappa, Samatha	148	2006	221	174	AMERICAN JOURNAL OF RESPIRATORY AND CRITICAL CARE MEDICINE	1
353	false	Long-term, randomized comparison of balloon angioplasty and surgery for native coarctation of the aorta in childhood	Cowley, CG	74	2005	3453	111	CIRCULATION	1
354	false	Are prophylactic antibiotics necessary with clean intermittent catheterization? A randomized controlled trial	Clarke, SA	27	2005	568	40	JOURNAL OF PEDIATRIC SURGERY	1
355	false	Comparison of epsilon aminocaproic acid and tranexamic acid in pediatric cardiac surgery	Chauhan, S	51	2004	141	18	JOURNAL OF CARDIOTHORACIC AND VASCULAR ANESTHESIA	1
356	false	Intravesical morphine analgesia is not effective after bladder surgery in children: Results of a randomized double-blind study	El-Ghoneimi, A	10	2002	694	168	JOURNAL OF UROLOGY	1
357	false	Effectiveness of transnasal endoscopic powered adenoidectomy in patients with choanal adenoids	Al-Mazrou, Khalid A.	8	2009	1650	73	INTERNATIONAL JOURNAL OF PEDIATRIC OTORHINOLARYNGOLOGY	1
358	false	Acute patellar dislocation in children and adolescents: A Randomized clinical trial	Palmu, Sauli	119	2008	463	90A	JOURNAL OF BONE AND JOINT SURGERY-AMERICAN VOLUME	1
359	false	Effect of topical steroid on non-retractile prepubertal foreskin by a prospective, randomized, double-blind study	Lund, L	21	2000	267	34	SCANDINAVIAN JOURNAL OF UROLOGY AND NEPHROLOGY	1
360	false	Intraoperative handling and wound healing: controlled clinical trial comparing coated VICRYL plus antibacterial suture (coated polyglactin 910 suture with triclosan) with coated VICRYL suture (coated polyglactin 910 suture).	Ford, Henri R	63	2005	313	6	Surgical infections	1
361	false	Postoperative tonsillectomy pain in pediatric patients - Electrocautery (hot) vs cold dissection and snare tonsillectomy - A randomized trial	Nunez, DA	73	2000	837	126	ARCHIVES OF OTOLARYNGOLOGY-HEAD & NECK SURGERY	1
362	false	Randomised trials in surgery: the burden of evidence.	Lassen, Kristoffer	17	2012	244	7	Reviews on recent clinical trials	1
363	false	Methodology standards associated with quality reporting in clinical studies in pediatric surgery journals	Thakur, A	28	2001	1160	36	JOURNAL OF PEDIATRIC SURGERY	1
364	false	Laparoscopic pyloromyotomy for hypertrophic pyloric stenosis: a prospective, randomized controlled trial	Leclair, Marc-David	71	2007	692	42	JOURNAL OF PEDIATRIC SURGERY	1
365	false	CONSORT 2010 Statement: Updated guidelines for reporting parallel group randomised trials	Schulz, Kenneth F.	360	2010	834	63	JOURNAL OF CLINICAL EPIDEMIOLOGY	1
366	false	Imagery-induced relaxation in children's postoperative pain relief: a randomized pilot study.	Polkki, Tarja	20	2008	217	23	Journal of pediatric nursing	1
367	false	Assessing the quality of reports of randomized clinical trials: Is blinding necessary?	Jadad, AR	8924	1996	1	17	CONTROLLED CLINICAL TRIALS	1
368	false	A randomized trial of very early decompressive craniectomy in children with traumatic brain injury and sustained intracranial hypertension	Taylor, A	264	2001	154	17	CHILDS NERVOUS SYSTEM	1
369	false	Phosphorylcholine-coated antibiotic tympanostomy tubes: Are post-tube placement complications reduced?	Licameli, Greg	21	2008	1323	72	INTERNATIONAL JOURNAL OF PEDIATRIC OTORHINOLARYNGOLOGY	1
370	false	Failure of cholecystokinin-octapeptide to prevent TPN-associated gallstone disease	Tsai, S	20	2005	263	40	JOURNAL OF PEDIATRIC SURGERY	1
371	false	Equipoise, Ethics, and the Necessity of Randomized Trials in Surgery	Adibe, Obinna O.	3	2012	899	147	ARCHIVES OF SURGERY	1
372	false	Comparative evaluation of two techniques of hemostasis in neonatal circumcision using the Plastibell (R) device	Kazem, Moslemi Mohammad	6	2010	258	6	JOURNAL OF PEDIATRIC UROLOGY	1
373	false	The place of the technique of narrowing neck of the dartos pouch on the ascent of testis after surgery	Arda, IS	4	2001	505	35	SCANDINAVIAN JOURNAL OF UROLOGY AND NEPHROLOGY	1
374	false	High-vacuum drains rival conventional underwater-seat drains after pediatric heart surgery	Newcomb, AE	2	2005	395	27	EUROPEAN JOURNAL OF CARDIO-THORACIC SURGERY	1
375	false	Glutamine supplementation of parenteral nutrition does not improve intestinal permeability, nitrogen balance, or outcome in newborns and infants undergoing digestive-tract surgery - Results from a double-blind, randomized, controlled trial	Albers, MJIJ	38	2005	599	241	ANNALS OF SURGERY	1
376	false	Prophylactic oral antibiotics in prevention of recurrent cholangitis after the Kasai portoenterostomy	Bu, LN	41	2003	590	38	JOURNAL OF PEDIATRIC SURGERY	1
377	false	Ertapenem or ticarcillin/clavulanate for the treatment of intra-abdominal infections or acute pelvic infections in pediatric patients	Yellin, Albert E.	13	2007	367	194	AMERICAN JOURNAL OF SURGERY	1
378	false	Preventive therapy for postoperative purulent otorrhea after ventilation tube insertion	Kocaturk, S	10	2005	123	26	AMERICAN JOURNAL OF OTOLARYNGOLOGY	1
379	false	Neoadjuvant Gonadotropin-releasing Hormone Therapy Before Surgery and Effect on Fertility Index in Unilateral Undescended Testes: A Prospective Randomized Trial	Jallouli, Mohamed	22	2009	1251	73	UROLOGY	1
380	false	Prevalence of lower urinary tract symptoms in school-age children	Vaz, Giovana T.	29	2012	597	27	PEDIATRIC NEPHROLOGY	1
381	false	Biofeedback training in children with non-neurological detrusor-sphincter dyssinergia	Kjolseth, D	3	1990	450	4	Neurourol Urodynam	1
382	false	Outpatient biofeedback relaxation of the pelvic floor in treating pediatric dysfunctional voiding: A short-course program is effective	Yang, SSD	14	2005	118	74	UROLOGIA INTERNATIONALIS	1
383	true	Effectiveness of biofeedback for dysfunctional elimination syndrome in pediatrics: systematic review	Desantis, Darren J.	17	2011	342	7	JOURNAL OF PEDIATRIC UROLOGY	1
384	false	Cystometry in infants and children with no apparent voiding symptoms	Wen, JG	48	1998	468	81	BRITISH JOURNAL OF UROLOGY	1
385	false	Pelvic-floor therapy in girls with recurrent urinary tract infections and dysfunctional voiding	De Paepe, H	41	1998	109	81	BRITISH JOURNAL OF UROLOGY	1
386	false	Urinary incontinence in children	Jones, EA	1	2004	137		Urologic Diseases in America	1
387	false	The relationship among dysfunctional elimination syndromes, primary vesicoureteral reflux and urinary tract infections in children	Koff, SA	243	1998	1019	160	JOURNAL OF UROLOGY	1
388	false	Effects of ropivacaine infiltration on cortisol and prolactin responses to postoperative pain after inguinal hernioraphy in children	Sakellaris, G	12	2004	1400	39	JOURNAL OF PEDIATRIC SURGERY	1
389	false	Modification to the Fontan procedure for the prophylaxis of intra-atrial reentrant tachycardia: Short-term results of a prospective randomized blinded trial	Collins, KK	26	2004	721	127	JOURNAL OF THORACIC AND CARDIOVASCULAR SURGERY	1
390	false	Efficacy and Safety of Transdermal and Oral Oxybutynin in Children With Neurogenic Detrusor Overactivity	Cartwright, Patrick C.	14	2009	1548	182	JOURNAL OF UROLOGY	1
391	false	Unilateral groin surgery in children: will the addition of an ultrasound-guided ilioinguinal nerve block enhance the duration of analgesia of a single-shot caudal block?	Jagannathan, Narasimhan	19	2009	892	19	PEDIATRIC ANESTHESIA	1
392	false	A prospective, randomized comparison of skin adhesive and subcuticular suture for closure of pediatric hernia incisions: cost and cosmetic considerations	Brown, J. Kristine	11	2009	1418	44	JOURNAL OF PEDIATRIC SURGERY	1
393	false	A randomized, double-blind comparison of ampicillin/sulbactam and ceftriaxone in the prevention of surgical-site infections after neurosurgery	Zhu, XL	20	2001	1281	23	CLINICAL THERAPEUTICS	1
394	false	Single daily dosing ceftriaxone and metronidazole vs standard triple antibiotic regimen for perforated appendicitis in children: a prospective randomized trial	Peter, Shawn D. St.	15	2008	981	43	JOURNAL OF PEDIATRIC SURGERY	1
395	false	Botulinum-a toxin: Solo treatment for neuropathic noncompliant bladder	Neel, Khalid Fouda	17	2007	2593	178	JOURNAL OF UROLOGY	1
396	false	Does quality of reports of randomised trials affect estimates of intervention efficacy reported in meta-analyses?	Moher, D	2013	1998	609	352	LANCET	1
397	false	Umbilical hernia repair in children: is pressure dressing necessary	Merei, JM	7	2006	446	22	PEDIATRIC SURGERY INTERNATIONAL	1
398	false	Open and laparoscopic appendectomy are equally safe and acceptable in children	Oka, T	65	2004	242	18	SURGICAL ENDOSCOPY AND OTHER INTERVENTIONAL TECHNIQUES	1
399	false	Adenoidectomy: Selection criteria for surgical cases of otitis media	Nguyen, LHP	40	2004	863	114	LARYNGOSCOPE	1
400	false	Microdebrider versus CO2 laser removal of recurrent respiratory papillomas: A prospective analysis	Pasquale, K	59	2003	139	113	LARYNGOSCOPE	1
401	false	Tonsillectomy by means of plasma-mediated ablation - Prospective, randomized, blinded comparison with monopolar electrosurgery	Shah, UK	51	2002	672	128	ARCHIVES OF OTOLARYNGOLOGY-HEAD &amp; NECK SURGERY	1
402	false	Treatment of pneumothorax in newborns: Use of venous catheter versus chest tube	Arda, Irfan Serdar	5	2002	78	44	Pediatrics International	1
403	false	Randomized clinical trial of prevention of hydrocephalus after intraventricular hemorrhage in preterm infants: brain-washing versus tapping fluid	Whitelaw, A	10	2007	1071	119	Pediatrics	1
404	false	Comparison of effects of treatment of primary nocturnal enuresis with oxybutynin plus desmopressin, desmopressin alone or imipramine alone: A randomized controlled clinical trial	Lee, T	22	2005	1084	174	JOURNAL OF UROLOGY	1
405	false	Treatments for paediatric femoral fractures: a randomised trial	Wright, JG	38	2005	1153	365	LANCET	1
406	false	Better reporting of randomised controlled trials: The CONSORT statement - Authors must provide enough information for readers to know how the trial was performed	Altman, DG	344	1996	570	313	BRITISH MEDICAL JOURNAL	1
407	false	Treatment of lymphangiomas with OK-432 (Picibanil) sclerotherapy - A prospective multi-institutional trial	Giguere, CM	97	2002	1137	128	ARCHIVES OF OTOLARYNGOLOGY-HEAD &amp; NECK SURGERY	1
408	false	Comparison of Ponseti versus Surgical Treatment for Idiopathic Clubfoot: A Short-term Preliminary Report	Zwick, Ernst B.	22	2009	2668	467	CLINICAL ORTHOPAEDICS AND RELATED RESEARCH	1
409	false	Coaptive Film Versus Subcuticular Suture: Comparing Skin Closure Time Following Identical, Single-session, Bilateral Limb Surgery in Children	Rebello, Gleeson	5	2009	626	29	JOURNAL OF PEDIATRIC ORTHOPAEDICS	1
410	false	Recovery after open versus laparoscopic pyloromyotomy for pyloric stenosis: a double-blind multicentre randomised controlled trial	Hall, Nigel J.	85	2009	390	373	LANCET	1
411	false	Evidence-based practice in pediatric surgery	Hardin, WD	52	1999	908	34	JOURNAL OF PEDIATRIC SURGERY	1
412	false	Autologous fibrin sealant reduces pain after tonsillectomy	Gross, CW	20	2001	259	111	LARYNGOSCOPE	1
413	false	Prospective comparison and 1-year follow-up of a single endoscopic subureteral polydimethylsiloxane versus dextranomer/hyaluronic acid copolymer injection for treatment of vesicoureteral reflux in children	Oswald, J	57	2002	894	60	UROLOGY	1
414	false	Efficacy of combined anticholinergic treatment and behavioral modification as a first line treatment for nonneurogenic and nonanatomical voiding dysfunction in children: A randomized controlled trial	Ayan, S.	17	2007	2325	177	JOURNAL OF UROLOGY	1
415	false	Corticosteroids for fetuses with congenital diaphragmatic hernia: can we show benefit?	Lally, KP	37	2006	668	41	JOURNAL OF PEDIATRIC SURGERY	1
416	false	The Swedish Reflux Trial in Children: V. Bladder Dysfunction	Sillen, Ulla	47	2010	298	184	JOURNAL OF UROLOGY	1
417	true	MICTURITION HABITS AND INCONTINENCE IN 7-YEAR-OLD SWEDISH SCHOOL ENTRANTS	HELLSTROM, AL	219	1990	434	149	EUROPEAN JOURNAL OF PEDIATRICS	1
418	false	Urinary incontinence and quality of life in children	Thibodeau, BA	1	2012		9	J Pediatr Urol	1
419	false	Urinary tract damage in children who wet	Hinman, F	23	1974	143	54	Pediatrics	1
420	false	Twenty years of urotherapy in children: What have we learned?	Hoebeke, P	32	2006	426	49	EUROPEAN UROLOGY	1
421	false	Changing concepts concerning the management of vesicoureteral reflux	Herndon, CDA	27	2001	1439	166	JOURNAL OF UROLOGY	1
422	false	Urotherapy in children: Quantitative measurements of daytime urinary incontinence before and after treatment According to the new definitions of the International Children's Continence Society	Mulders, M. M.	14	2011	213	7	JOURNAL OF PEDIATRIC UROLOGY	1
423	false	Urodynamics in normal infants and children.	Hjalmas, K	154	1988	20	114	Scandinavian journal of urology and nephrology. Supplementum	1
424	false	Biofeedback for nonneuropathic daytime voiding disorders in children: a systematic review and meta-analysis of randomized controlled trials	Fazeli, MS	1	2014	274	193	J Urol	1
425	false	Biofeedback therapy expedites the resolution of reflux in older children	Palmer, LS	26	2002	1699	168	JOURNAL OF UROLOGY	1
426	false	Pelvic-floor therapy and toilet training in young children with dysfunction voiding obstipation	Paepe, H	1	2000	889	85	BJU Int	1
427	true	Voiding dysfunction in children. Pelvic-floor exercises or biofeedback therapy: a randomized study	Vasconcelos, Monica	25	2006	1858	21	PEDIATRIC NEPHROLOGY	1
428	false	THE CONGENITAL WIDE BLADDER NECK ANOMALY - A COMMON CAUSE OF INCONTINENCE IN CHILDREN	MURRAY, K	11	1987	533	59	BRITISH JOURNAL OF UROLOGY	1
429	false	BIOFEEDBACK IN TREATMENT OF DETRUSOR INSTABILITY	CARDOZO, L	68	1978	250	50	BRITISH JOURNAL OF UROLOGY	1
430	false	Effect of biofeed- back treatment on spinning top urethra in children with void- ing dysfunction	Kibar, Y	2	2007	784	70	Urology	1
431	false	Update on Behavioral and Physical Therapies for Incontinence and Overactive Bladder: The Role of Pelvic Floor Muscle Training	Burgio, Kathryn L.	18	2013	457	14	CURRENT UROLOGY REPORTS	1
432	false	Diaphragmatic breathing exercises and pelvic floor retraining in children with dysfunctional voiding	Zivkovic, V.	10	2012	413	48	EUROPEAN JOURNAL OF PHYSICAL AND REHABILITATION MEDICINE	1
433	false	Validation of a Prognostic Calculator for Prediction of Early Vesicoureteral Reflux Resolution in Children	Shiraishi, Koji	12	2009	687	182	JOURNAL OF UROLOGY	1
434	false	Long-Term Efficacy and Durability of Botulinum-A Toxin for Refractory Dysfunctional Voiding in Children	Vricella, Gino J.	9	2014	1586	191	JOURNAL OF UROLOGY	1

## Sheet: Fig1c
Figure 1c												Summary data from Sheet 3 used to make the figure
												#cocited	Freq	Percentage
Sheet 1: Search information
Listing the dates, the number of articles, and the title of the search article												1	758	77.5051
												2	120	12.2699
Date when search was performed												3	34	3.47648
2017-06-14 19:11:27												4	23	2.35174
												5	9	0.920245
Date after which citing articles were removed												6	8	0.817996
2015-01-01												7	6	0.613497
												≥8	20	2.04499
Number of Citing Studies												Total	978
37
ARTICLES
Master	Authors	Title
true	Elshaer, M;Gravante, G;Thomas, K;Sorge, R;Al-Hamali, S;Ebdewi, H	Subtotal Cholecystectomy for &quot;Difficult Gallbladders&quot; Systematic Review and Meta-analysis
false	Palanivelu, C;Rajan, PS;Jani, K;Shetty, AR;Sendhilkumar, K;Senthilnathan, P;Parthasarthi, R	Laparoscopic cholecystectomy in cirrhotic patients: The role of subtotal cholecystectomy and its variants
Sheet 2: Data about the citing studies
Selected articles are published before january 2015
SELECTED CITING ARTICLES
Title	Authors	TimesCited	Year	Page	Volume	Work
LAPAROSCOPIC SUBTOTAL CHOLECYSTECTOMY: INITIAL EXPERIENCE WITH LAPAROSCOPIC MANAGEMENT OF DIFFICULT CHOLECYSTITIS	Singhal, T;Balakrishnan, S;Hussain, A;Nicholls, J;Grandy-Smith, S;El-Hasani, S	13	2009	263-268	7	SURGEON-JOURNAL OF THE ROYAL COLLEGES OF SURGEONS OF EDINBURGH AND IRELAND
Cholecystectomy in Patients with Liver Cirrhosis	Stromberg, J;Hammarqvist, F;Sadr-Azodi, O;Sandblom, G	0	2015	6		GASTROENTEROLOGY RESEARCH AND PRACTICE
Cholecystectomy in Cirrhotic Patients: Pitfalls and Reasonable Recommendations	Lucidi, V;Buggenhout, A;Donckier, V	4	2009	477-480	109	ACTA CHIRURGICA BELGICA
Spectrum of biliary and nonbiliary complications after laparoscopic cholecystectomy: Radiologic findings	Kim, JY;Kim, KW;Ahn, CS;Hwang, S;Lee, YJ;Shin, YM;Lee, MG	10	2008	783-789	191	AMERICAN JOURNAL OF ROENTGENOLOGY
Laparoscopic cholecystectomy in cirrhotic patients with symptomatic gallstone disease	Leandros, E;Albanopoulos, K;Tsigris, C;Archontovasilis, F;Panoussopoulos, SG;Skalistira, M;Bramis, C;Konstandoulakis, MM;Giannopoulos, A	14	2008	363-365	78	ANZ JOURNAL OF SURGERY
Difficult Laparoscopic Cholecystectomy: Current Evidence and Strategies of Management	Hussain, A	14	2011	211-217	21	SURGICAL LAPAROSCOPY ENDOSCOPY &amp; PERCUTANEOUS TECHNIQUES
Laparoscopic subtotal cholecystectomy for severe cholecystitis	Nakajima, J;Sasaki, A;Obuchi, T;Baba, S;Nitta, H;Wakabayashi, G	17	2009	870-875	39	SURGERY TODAY
Operative risks of digestive surgery in cirrhotic patients	Douard, R;Lentschener, C;Ozier, Y;Dousset, B	11	2009	555-564	33	GASTROENTEROLOGIE CLINIQUE ET BIOLOGIQUE
Effectiveness of Laparoscopic Surgery for Gallstones and Common Bile Duct Lithiasis: a Systematic Overview	Manterola, C;Pineda, V;Tort, M;Targarona, E;Portero, RV;Alonso, P	2	2010	729-742	28	INTERNATIONAL JOURNAL OF MORPHOLOGY
Modified Subtotal Cholecystectomy: Results of a Laparotomy Procedure During the Laparoscopic Era	Carlo, I;Pulvirenti, E;Toro, A;Corsale, G	1	2009	520-525	33	WORLD JOURNAL OF SURGERY
Delayed Laparoscopic Cholecystectomy Is Safe and Effective for Acute Severe Calculous Cholecystitis in Patients with Advanced Cirrhosis: A Single Center Experience	Yao, ZC;Hu, KP;Huang, PZ;Huang, H;Chen, XG;Yang, PS;Liu, B	3	2014	5		GASTROENTEROLOGY RESEARCH AND PRACTICE
Consecutive laparoscopic gallbladder and spleen resections in cirrhotic patients	Wang, MJ;Li, JL;Zhou, J;Wu, Z;Peng, B	1	2014	546-554	20	WORLD JOURNAL OF GASTROENTEROLOGY
Laparoscopic Cholecystectomy in Cirrhotics	Machado, NO	13	2012	392-400	16	JSLS-JOURNAL OF THE SOCIETY OF LAPAROENDOSCOPIC SURGEONS
Patient Experience With Gallstone Disease In a National Health Service District Hospital	Balakrishnan, S;Samdani, T;Singhal, T;Hussain, A;Grandy-Smith, S;Nicholls, J;El-Hasani, S	8	2008	389-394	12	JSLS-JOURNAL OF THE SOCIETY OF LAPAROENDOSCOPIC SURGEONS
Laparoscopic cholecystectomy in cirrhotic patients: The role of subtotal cholecystectomy and its variants	Palanivelu, C;Rajan, PS;Jani, K;Shetty, AR;Sendhilkumar, K;Senthilnathan, P;Parthasarthi, R	44	2006	145-151	203	JOURNAL OF THE AMERICAN COLLEGE OF SURGEONS
Laparoscopic or open cholecystectomy in cirrhosis: a systematic review of outcomes and meta-analysis of randomized trials	Laurence, JM;Tran, PD;Richardson, AJ;Pleass, HCC;Lam, VWT	14	2012	153-161	14	HPB
Gallbladder damage control: compromised procedure for compromised patients	Lee, J;Miller, P;Kermani, R;Dao, H;O&apos;Donnell, K	4	2012	2779-2783	26	SURGICAL ENDOSCOPY AND OTHER INTERVENTIONAL TECHNIQUES
Minimally invasive surgical therapy of acute cholecystitis	Hartwig, W;Gluth, A;Buchler, MW	2	2013	191-196	84	CHIRURG
Primary laparoscopic cholecystectomy in patients with portal cavernoma and non-obstructive portal biliopathy: Two case reports	Bhatia, P;John, S;Kalhan, S;Khetan, M	2	2014	161-162	10	JOURNAL OF MINIMAL ACCESS SURGERY
Laparoscopic cholecystectomy is the preferred approach in cirrhosis: a nationwide, population-based study	Chmielecki, DK;Hagopian, EJ;Kuo, YH;Kuo, YL;Davis, JM	3	2012	848-853	14	HPB
Laparoscopic cholecystectomy in the cirrhotic patient: Predictors of outcome	Quillin, RC;Burns, JM;Pineda, JA;Hanseman, D;Rudich, SM;Edwards, MJ;Tevar, AD	6	2013	634-640	153	SURGERY
Retrospective survey on laparoscopic cholecystectomy in the cirrhotic patient	Cappellani, A;Cacopardo, B;Zanghi, A;Cavallaro, A;Di Vita, M;Alfano, G;Lo Menzo, E	2	2008	257-260	12	EUROPEAN REVIEW FOR MEDICAL AND PHARMACOLOGICAL SCIENCES
Laparoscopic partial cholecystectomy for the difficult gallbladder: a systematic review	Henneman, D;da Costa, DW;Vrouenraets, BC;van Wagensveld, BA;Lagarde, SM	19	2013	351-358	27	SURGICAL ENDOSCOPY AND OTHER INTERVENTIONAL TECHNIQUES
Assessment of risk for non-hepatic surgery in cirrhotic patients	Bhangui, P;Laurent, A;Amathieu, R;Azoulay, D	24	2012	874-884	57	JOURNAL OF HEPATOLOGY
Open cholecystectomy in the laparoendoscopic era	Visser, BC;Parks, RW;Garden, OJ	43	2008	108-114	195	AMERICAN JOURNAL OF SURGERY
Laparoscopic management of remanant cystic duct calculi: a retrospective study	Palanivelu, C;Rangarajan, M;Jategaonkar, PA;Madankumar, MV;Anand, NV	13	2009	25-29	91	ANNALS OF THE ROYAL COLLEGE OF SURGEONS OF ENGLAND
Outcomes of patients with cirrhosis undergoing non-hepatic surgery: Risk assessment and management	Millwala, F;Nguyen, GC;Thuluvath, PJ	39	2007	4056-4063	13	WORLD JOURNAL OF GASTROENTEROLOGY
Laparoscopic Cholecystectomy in Cirrhotics: A Prospective Randomized Study Comparing the Conventional Diathermy and the Harmonic Scalpel for Gallbladder Dissection	Bessa, SS;Abdel-Razek, AH;Sharaan, MA;Bassiouni, AE;El-Khishen, MA;El-Kayal, ESA	14	2011	1-5	21	JOURNAL OF LAPAROENDOSCOPIC &amp; ADVANCED SURGICAL TECHNIQUES
A comprehensive predictive scoring method for difficult laparoscopic cholecystectomy	Vivek, MAKM;Augustine, AJ;Rao, R	9	2014	62-67	10	JOURNAL OF MINIMAL ACCESS SURGERY
The &quot;inside approach of the gallbladder&quot; is an alternative to the classic Calot&apos;s triangle dissection for a safe operation in severe cholecystitis	Hubert, C;Annet, L;van Beers, BE;Gigot, JF	20	2010	2626-2632	24	SURGICAL ENDOSCOPY AND OTHER INTERVENTIONAL TECHNIQUES
Laparoscopic Treatment of Stone Recurrence in a Gallbladder Remnant: Report of an Additional Case and Literature Review	Pernice, LM;Andreoli, F	9	2009	2084-2091	13	JOURNAL OF GASTROINTESTINAL SURGERY
Delayed laparoscopic subtotal cholecystectomy in acute cholecystitis with severe fibrotic adhesions	Horiuchi, A;Watanabe, Y;Doi, T;Sato, K;Yukumi, S;Yoshida, M;Yamamoto, Y;Sugishita, H;Kawachi, K	15	2008	2720-2723	22	SURGICAL ENDOSCOPY AND OTHER INTERVENTIONAL TECHNIQUES
Laparoscopic subtotal cholecystectomy	Bonavina, L	1	2007	337-337	204	JOURNAL OF THE AMERICAN COLLEGE OF SURGEONS
Effectiveness of Laparoscopic Subtotal Cholecystectomy: Perioperative and Long-term Postoperative Results	Tamura, A;Ishii, J;Katagiri, T;Maeda, T;Kubota, Y;Kaneko, H	3	2013	1280-1283	60	HEPATO-GASTROENTEROLOGY
Cirrhosis is not a contraindication to laparoscopic cholecystectomy: results and practical recommendations	Nguyen, KT;Kitisin, K;Steel, J;Jeyabalan, G;Aggarwal, S;Geller, DA;Gamblin, TC	9	2011	192-197	13	HPB
SAGES guidelines for the clinical application of laparoscopic biliary tract surgery	Overby, DW;Apelgren, KN;Richardson, W;Fanelli, R	68	2010	2368-2386	24	SURGICAL ENDOSCOPY AND OTHER INTERVENTIONAL TECHNIQUES
Laparoscopic Cholecystectomy and Liver Cirrhosis	Lledo, JB;Ibanez, JC;Mayor, LG;Juan, MB	1	2011	391-395	21	SURGICAL LAPAROSCOPY ENDOSCOPY &amp; PERCUTANEOUS TECHNIQUES
NOT SELECTED CITING ARTICLES
Elshaer, M;Gravante, G;Thomas, K;Sorge, R;Al-Hamali, S;Ebdewi, H	Subtotal Cholecystectomy for &quot;Difficult Gallbladders&quot; Systematic Review and Meta-analysis	JAMA SURGERY	FEB 2015
Title	Authors	TimesCited	Year	Page	Volume	Work
Damage-control laparoscopic partial cholecystectomy with an endoscopic linear stapler	Ozcinar, B;Memisoglu, E;Gok, AFK;Agcaoglu, O;Yanar, F;Ilhan, M;Yanar, HT;Gunay, K	0	2017	39-41	33	TURKISH JOURNAL OF SURGERY
Outcomes of abdominal surgery in patients with liver cirrhosis	Lopez-Delgado, JC;Ballus, J;Esteve, F;Betancur-Zambrano, NL;Corral-Velez, V;Manez, R;Betbese, AJ;Roncal, JA;Javierre, C	1	2016	2657-2667	22	WORLD JOURNAL OF GASTROENTEROLOGY
LAPAROSCOPIC COMPLETION CHOLECYSTECTOMY FOR POST CHOLECYSTECTOMY SYNDROME	Hussain, Z;Sharma, H;Chandail, VS;Kumar, B;Mattoo, S;Rasool, A;Sharma, A;Khajuria, S	0	2015	7258-7262	4	JOURNAL OF EVOLUTION OF MEDICAL AND DENTAL SCIENCES-JEMDS
Subtotal Cholecystectomy-&quot;Fenestrating&quot; vs &quot;Reconstituting&quot; Subtypes and the Prevention of Bile Duct Injury: Definition of the Optimal Procedure in Difficult Operative Conditions	Strasberg, SM;Pucci, MJ;Brunt, LM;Deziel, DJ	7	2016	89-96	222	JOURNAL OF THE AMERICAN COLLEGE OF SURGEONS
2016 WSES guidelines on acute calculous cholecystitis	Ansaloni, L;Pisano, M;Coccolini, F;Peitzmann, AB;Fingerhut, A;Catena, F;Agresta, F;Allegri, A;Bailey, I;Balogh, ZJ;Bendinelli, C;Biffl, W;Bonavina, L;Borzellino, G;Brunetti, F;Burlew, CC;Camapanelli, G;Campanile, FC;Ceresoli, M;Chiara, O;Civil, I;Coimbra, R;De Moya, M;Di Saverio, S;Fraga, GP;Gupta, S;Kashuk, J;Kelly, MD;Koka, V;Jeekel, H;Latifi, R;Leppaniemi, A;Maier, RV;Marzi, I;Moore, F;Piazzal…	5	2016	23	11	WORLD JOURNAL OF EMERGENCY SURGERY
Commentary on: Prevention of postoperative bile leakage using an omental plugging technique for subtotal cholecystectomy in the &quot;difficult gallbladder&quot;	Matsui, Y;Hirooka, S;Yamaki, S;Yamamoto, T;Yanagimoto, H;Satoi, S;Kon, M	0	2017	565-566	161	SURGERY
Laparoscopic subtotal cholecystectomy for severe cholecystitis	Shingu, Y;Komatsu, S;Norimizu, S;Taguchi, Y;Sakamoto, E	1	2016	526-531	30	SURGICAL ENDOSCOPY AND OTHER INTERVENTIONAL TECHNIQUES
Sheet 3: Data about cocited articles
Frequency in column J is the co-citation frequency
	isCitedReferenceOfMasterArticle	Title	Authors	TimesCited	Year	Page	Volume	Work	Frequency
1	true	Laparoscopic cholecystectomy in cirrhotic patients: The role of subtotal cholecystectomy and its variants	Palanivelu, Chinnasamy	46	2006	145	203	JOURNAL OF THE AMERICAN COLLEGE OF SURGEONS	36
2	false	A metaanalysis of laparoscopic cholecystectomy in patients with cirrhosis	Puggioni, A	100	2003	921	197	JOURNAL OF THE AMERICAN COLLEGE OF SURGEONS	16
3	false	Laparoscopic cholecystectomy in cirrhotic patients	Schiff, J	32	2005	1278	19	SURGICAL ENDOSCOPY AND OTHER INTERVENTIONAL TECHNIQUES	13
4	true	SUBTOTAL CHOLECYSTECTOMY - FOR THE DIFFICULT GALLBLADDER IN PORTAL-HYPERTENSION AND CHOLECYSTITIS	BORNMAN, PC	79	1985	1	98	SURGERY	13
5	true	Laparoscopic subtotal cholecystectomy for severe cholecystitis - A follow-up study	Beldi, G	45	2003	1437	17	SURGICAL ENDOSCOPY AND OTHER INTERVENTIONAL TECHNIQUES	12
6	false	A randomized controlled trial of laparoscopic versus open cholecystectomy in patients with cirrhotic portal hypertension	Ji, Wu	47	2005	2513	11	WORLD JOURNAL OF GASTROENTEROLOGY	11
7	true	Role of laparoscopic subtotal cholecystectomy in the treatment of complicated cholecystitis.	Ji, Wu	35	2006	584	5	Hepatobiliary &amp; pancreatic diseases international : HBPD INT	11
8	false	Laparoscopic cholecystectomy in 226 cirrhotic patients - Experience of a single center in Taiwan	Yeh, CN	48	2002	1583	16	SURGICAL ENDOSCOPY AND OTHER INTERVENTIONAL TECHNIQUES	11
9	false	A comparison of laparoscopic and open cholecystectomy in patients with compensated cirrhosis and symptomatic gallstone disease	Poggio, JL	60	2000	405	127	SURGERY	11
10	true	Laparoscopic subtotal cholecystectomy in patients with complicated acute cholecystitis or fibrosis	Michalowski, K	55	1998	904	85	BRITISH JOURNAL OF SURGERY	10
11	false	CHOLECYSTECTOMY IN PATIENTS WITH CIRRHOSIS - A SURGICAL CHALLENGE	BLOCH, RS	84	1985	669	120	ARCHIVES OF SURGERY	10
12	false	Laparoscopic cholecystectomy in Child-Pugh class C cirrhotic patients.	Curro, Giuseppe	43	2005	311	9	JSLS : Journal of the Society of Laparoendoscopic Surgeons	10
13	false	Laparoscopic cholecystectomy in cirrhotic patients with symptomatic gallstone disease	Leandros, Emmanuel	15	2008	363	78	ANZ JOURNAL OF SURGERY	9
14	true	Laparoscopic subtotal cholecystectomy.	Bickel, A	26	1993	365	3	Journal of laparoendoscopic surgery	9
15	true	Laparoscopic subtotal cholecystectomy: A review of 56 procedures	Chowbey, PK	37	2000	31	10	JOURNAL OF LAPAROENDOSCOPIC &amp; ADVANCED SURGICAL TECHNIQUES-PART A	9
16	false	Laparoscopic cholecystectomy in cirrhotic patients	Cucinotta, E	33	2003	1958	17	SURGICAL ENDOSCOPY AND OTHER INTERVENTIONAL TECHNIQUES	9
17	false	Laparoscopic cholecystectomy in cirrhosis: Contraindication or privileged indication?	Morino, M	40	2000	360	10	SURGICAL LAPAROSCOPY ENDOSCOPY &amp; PERCUTANEOUS TECHNIQUES	8
18	false	CHOLECYSTECTOMY IN CIRRHOTIC-PATIENTS - A FORMIDABLE OPERATION	ARANHA, GV	186	1982	55	143	AMERICAN JOURNAL OF SURGERY	8
19	false	Cirrhosis is not a contraindication to laparoscopic surgery	Cobb, WS	51	2005	418	19	SURGICAL ENDOSCOPY AND OTHER INTERVENTIONAL TECHNIQUES	8
20	false	CLARIFICATION OF RISK-FACTORS FOR ABDOMINAL OPERATIONS IN PATIENTS WITH HEPATIC CIRRHOSIS	GARRISON, RN	294	1984	648	199	ANNALS OF SURGERY	8
21	false	Cirrhosis and laparoscopic cholecystectomy	Clark, JR	27	2001	165	11	SURGICAL LAPAROSCOPY ENDOSCOPY &amp; PERCUTANEOUS TECHNIQUES	7
22	false	Laparoscopic cholecystectomy in patients with hepatic cirrhosis: A five-year experience	Friel, CM	20	1999	286	3	JOURNAL OF GASTROINTESTINAL SURGERY	7
23	false	BILIARY-TRACT SURGERY AND CIRRHOSIS - A CRITICAL COMBINATION	SCHWARTZ, SI	132	1981	577	90	SURGERY	7
24	false	Laparoscopic versus open cholecystectomy in cirrhotic patients - A prospective study	Yerdel, MA	39	1997	483	7	SURGICAL LAPAROSCOPY &amp; ENDOSCOPY	7
25	false	POSTMORTEM STUDY OF FREQUENCY OF GALLSTONES IN PATIENTS WITH CIRRHOSIS OF LIVER	BOUCHIER, IA	184	1969	705	10	GUT	7
26	false	Laparoscopic cholecystectomy in cirrhotic patients: the value of MELD score and Child-Pugh classification in predicting outcome	Delis, Spiros	30	2010	407	24	SURGICAL ENDOSCOPY AND OTHER INTERVENTIONAL TECHNIQUES	7
27	false	Outcome of cirrhotic patients undergoing cholecystectomy: Applying Bayesian analysis in gastroenterology	da Silveira, EBV	12	2006	958	21	JOURNAL OF GASTROENTEROLOGY AND HEPATOLOGY	6
28	false	Laparoscopic cholecystectomy in patients with early cirrhosis	Urban, L.	17	2001	312	58	Current Surgery	6
29	false	Laparoscopic versus open cholecystectomy in cirrhotic patients: A prospective randomized study	El-Awadi, Saleh	27	2009	66	7	INTERNATIONAL JOURNAL OF SURGERY	6
30	true	The use of laparoscopic subtotal cholecystectomy for complicated cholelithiasis	Philips, J. A. E.	29	2008	1697	22	SURGICAL ENDOSCOPY AND OTHER INTERVENTIONAL TECHNIQUES	6
31	false	Laparoscopic cholecystectomy and cirrhosis: A case-control study of outcomes	Fernandes, NF	46	2000	340	6	LIVER TRANSPLANTATION	6
32	false	Laparoscopic cholecystectomy in cirrhotic patients	Tuech, JJ	25	2002	227	12	SURGICAL LAPAROSCOPY ENDOSCOPY &amp; PERCUTANEOUS TECHNIQUES	6
33	false	Laparoscopic cholecystectomy in cirrhotic patients	Jan, YY	20	1997	1584	44	HEPATO-GASTROENTEROLOGY	6
34	false	Laparoscopic cholecystectomy in patients with mild cirrhosis and symptomatic cholelithiasis	Curro, G.	12	2007	1471	39	TRANSPLANTATION PROCEEDINGS	6
35	false	Laparoscopic cholecystectomy in cirrhotic patients	Leone, N	17	2001	449	18	DIGESTIVE SURGERY	5
36	false	Gallstones in cirrhotics revisited by a laparoscopic view	Angrisani, L	28	1997	213	7	JOURNAL OF LAPAROENDOSCOPIC &amp; ADVANCED SURGICAL TECHNIQUES-PART A	5
37	false	Laparoscopic Versus Open Cholecystectomy in Patients with Liver Cirrhosis: A Prospective, Randomized Study	Hamad, Mostafa A.	21	2010	405	20	JOURNAL OF LAPAROENDOSCOPIC &amp; ADVANCED SURGICAL TECHNIQUES	5
38	false	TREATMENT OF CHOLEDOCHOLITHIASIS IN PATIENTS WITH LIVER-CIRRHOSIS - SURGICAL-TREATMENT OR ENDOSCOPIC SPHINCTEROTOMY	SUGIYAMA, M	46	1993	68	218	ANNALS OF SURGERY	5
39	false	CIRRHOSIS AND ALCOHOLISM AS PATHOGENETIC FACTORS IN PIGMENT GALLSTONE FORMATION	SCHWESINGER, WH	61	1985	319	201	ANNALS OF SURGERY	5
40	false	Can the MELD score predict perioperative morbidity for patients with liver cirrhosis undergoing laparoscopic cholecystectomy?	Bingener, Juliane	16	2008	156	74	AMERICAN SURGEON	5
41	false	Laparoscopic cholecystectomy in cirrhotic patients with symptomatic cholelithiasis: A case-control study	Mancero, Jorge Marcelo Padilla	13	2008	267	32	WORLD JOURNAL OF SURGERY	5
42	true	Laparoscopic management of acute cholecystitis with subtotal cholecystectomy	Ransom, KJ	21	1998	955	64	AMERICAN SURGEON	5
43	false	Laparoscopic Cholecystectomy in Patients With Cirrhosis of the Liver and Symptomatic Cholelithiasis	Pavlidis, Theodoros E.	8	2009	342	13	JSLS-JOURNAL OF THE SOCIETY OF LAPAROENDOSCOPIC SURGEONS	5
44	true	Subtotal cholecystectomy.	Katsohis, C	19	1996	133	9	HPB surgery : a world journal of hepatic, pancreatic and biliary surgery	4
45	true	SUBTOTAL CHOLECYSTECTOMY	COTTIER, DJ	30	1991	1326	78	BRITISH JOURNAL OF SURGERY	4
46	false	Gallstones in chronic liver disease	Silva, MA	31	2005	739	9	JOURNAL OF GASTROINTESTINAL SURGERY	4
47	false	Laparoscopic Cholecystectomy in Cirrhotic Patients	Shaikh, Abdul Razaque	6	2009	592	13	JSLS-JOURNAL OF THE SOCIETY OF LAPAROENDOSCOPIC SURGEONS	4
48	false	Abdominal operations in patients with cirrhosis: Still a major surgical challenge	Mansour, A	205	1997	730	122	SURGERY	4
49	false	LAPAROSCOPIC CHOLECYSTECTOMY IN CIRRHOTIC-PATIENTS	DALBUQUERQUE, LAC	29	1995	272	5	SURGICAL LAPAROSCOPY &amp; ENDOSCOPY	4
50	false	Laparoscopic Cholecystectomy in Cirrhotics	Machado, Norman Oneil	17	2012	392	16	JSLS-JOURNAL OF THE SOCIETY OF LAPAROENDOSCOPIC SURGEONS	4
51	false	Gallstones and laparoscopic cholecystectomy		60	1992	1	10	NIH Consens Statement	4
52	false	The risk of surgery in patients with liver disease	Friedman, LS	114	1999	1617	29	HEPATOLOGY	4
53	false	Morbidity and mortality in cirrhotic patients undergoing anesthesia and surgery	Ziser, A	147	1999	42	90	ANESTHESIOLOGY	4
54	false	Single-center experience of laparoscopic cholecystectomy	Palanivelu, Chinnusamy	16	2007	608	17	JOURNAL OF LAPAROENDOSCOPIC &amp; ADVANCED SURGICAL TECHNIQUES	4
55	false	Early versus delayed cholecystectomy for acute cholecystitis: A meta-analysis of randomized controlled trials	Shikata, S	68	2005	553	35	SURGERY TODAY	4
56	false	Randomised trial of laparoscopic versus open cholecystectomy for acute and gangrenous cholecystitis	Kiviluoto, T	230	1998	321	351	LANCET	4
57	false	Conversions during laparoscopic cholecystectomy: Risk factors and effects on patient outcome	Tang, Benjie	71	2006	1081	10	JOURNAL OF GASTROINTESTINAL SURGERY	4
58	true	LAPAROSCOPIC SUBTOTAL CHOLECYSTECTOMY: INITIAL EXPERIENCE WITH LAPAROSCOPIC MANAGEMENT OF DIFFICULT CHOLECYSTITIS	Singhal, T.	14	2009	263	7	SURGEON-JOURNAL OF THE ROYAL COLLEGES OF SURGEONS OF EDINBURGH AND IRELAND	4
59	false	Early versus delayed-interval laparoscopic cholecystectomy for acute cholecystitis - A metaanalysis	Lau, H	151	2006	82	20	SURGICAL ENDOSCOPY AND OTHER INTERVENTIONAL TECHNIQUES	4
60	true	Laparoscopic subtotal cholecystectomy without cystic duct ligation	Sinha, I.	28	2007	1527	94	BRITISH JOURNAL OF SURGERY	4
61	false	SURGICAL-MANAGEMENT OF GALLSTONES IN CIRRHOTIC-PATIENTS	CASTAING, D	46	1983	310	146	AMERICAN JOURNAL OF SURGERY	4
62	false	Laparoscopic Cholecystectomy in Cirrhotics: A Prospective Randomized Study Comparing the Conventional Diathermy and the Harmonic Scalpel for Gallbladder Dissection	Bessa, Samer S.	17	2011	1	21	JOURNAL OF LAPAROENDOSCOPIC &amp; ADVANCED SURGICAL TECHNIQUES	4
63	false	Application of laparoscopic cholecystectomy in patients with cirrhotic portal hypertension.	Ji, Wu	10	2004	270	3	Hepatobiliary &amp; pancreatic diseases international : HBPD INT	4
64	false	Laparoscopic cholecystectomy in cirrhotic patients	Sleeman, D	41	1998	400	187	JOURNAL OF THE AMERICAN COLLEGE OF SURGEONS	4
65	false	Open cholecystectomy in the laparoendoscopic era	Visser, Brendan C.	44	2008	108	195	AMERICAN JOURNAL OF SURGERY	4
66	false	AN ANALYSIS OF THE PROBLEM OF BILIARY INJURY DURING LAPAROSCOPIC CHOLECYSTECTOMY	STRASBERG, SM	741	1995	101	180	JOURNAL OF THE AMERICAN COLLEGE OF SURGEONS	4
67	true	Partial cholecystectomy--safe and effective.	Ibrarullah, M D	18	1993	61	7	HPB surgery : a world journal of hepatic, pancreatic and biliary surgery	3
68	false	Clipless laparoscopic cholecystectomy using the Harmonic scalpel for cirrhotic patients: a prospective randomized study	El Nakeeb, Ayman	19	2010	2536	24	SURGICAL ENDOSCOPY AND OTHER INTERVENTIONAL TECHNIQUES	3
69	true	Laparoscopic subtotal cholecystectomy.	Crosthwaite, G	23	1995	20	40	Journal of the Royal College of Surgeons of Edinburgh	3
70	false	The safety of intra-abdominal surgery in patients with cirrhosis	Befeler, AS	125	2005	650	140	ARCHIVES OF SURGERY	3
71	true	Mirizzi syndrome: laparoscopic management by subtotal cholecystectomy	Rohatgi, A.	30	2006	1477	20	SURGICAL ENDOSCOPY AND OTHER INTERVENTIONAL TECHNIQUES	3
72	false	NATIONAL-INSTITUTES-OF-HEALTH CONSENSUS DEVELOPMENT CONFERENCE STATEMENT ON GALLSTONES AND LAPAROSCOPIC CHOLECYSTECTOMY	KALSER, SC	120	1993	390	165	AMERICAN JOURNAL OF SURGERY	3
73	false	LAPAROSCOPIC CHOLECYSTECTOMY IN CIRRHOTIC-PATIENTS - EXPANDING INDICATIONS	YERDEL, MA	33	1993	180	3	SURGICAL LAPAROSCOPY &amp; ENDOSCOPY	3
74	false	Risk factors for conversion to open surgery in patients undergoing laparoscopic cholecystectomy	Ibrahim, Salleh	62	2006	1698	30	WORLD JOURNAL OF SURGERY	3
75	false	Randomized clinical trial of traditional dissection with electrocautery versus ultrasonic fundus-first dissection in laparoscopic cholecystectomy	Cengiz, Y	32	2005	810	92	BRITISH JOURNAL OF SURGERY	3
76	true	Partial cholecystectomy as a safe and viable option in the emergency treatment of complex acute cholecystitis: A case series and review of the literature	Soleimani, Mehrdad	18	2007	498	73	AMERICAN SURGEON	3
77	false	Percutaneous cholecystostomy: A bridge to surgery or definite management of acute cholecystitis in high-risk patients?	Leveau, Per	26	2008	593	43	SCANDINAVIAN JOURNAL OF GASTROENTEROLOGY	3
78	false	INCREASED INCIDENCE OF CHOLELITHIASIS IN LAENNECS CIRRHOSIS - POSTMORTEM EVALUATION OF PATHOGENESIS	NICHOLAS, P	147	1972	112	63	GASTROENTEROLOGY	3
79	false	Percutaneous cholecystostomy in patients with acute cholecystitis: Experience of 45 patients at a US referral center	Byrne, MF	54	2003	206	197	JOURNAL OF THE AMERICAN COLLEGE OF SURGEONS	3
80	false	UMBILICAL HERNIORRHAPHY IN CIRRHOTIC-PATIENTS	LEONETTI, JP	50	1984	442	119	ARCHIVES OF SURGERY	3
81	true	Laparoscopic subtotal cholecystectomy for severe cholecystitis	Nakajima, Jun	19	2009	870	39	SURGERY TODAY	3
82	false	Pre-operative prediction of difficult laparoscopic cholecystectomy using clinical and ultrasonographic parameters.	Nachnani, Jagdish	28	2005	16	24	Indian journal of gastroenterology : official journal of the Indian Society of Gastroenterology	3
83	false	Open cholecystectomy in the laparoscopic era	Jenkins, P. J.	24	2007	1382	94	BRITISH JOURNAL OF SURGERY	3
84	false	Prospective randomized study of early versus delayed laparoscopic cholecystectomy for acute cholecystitis	Lo, CM	279	1998	461	227	ANNALS OF SURGERY	3
85	false	PEPTIC-ULCER SURGERY IN PATIENTS WITH LIVER-CIRRHOSIS	LEHNERT, T	37	1993	338	217	ANNALS OF SURGERY	3
86	false	Model for end-stage liver disease (MELD) predicts nontransplant surgical mortality in patients with cirrhosis	Northup, PG	140	2005	244	242	ANNALS OF SURGERY	3
87	false	Surgical versus endoscopic treatment of bile duct stones	Martin, D. J.	100	2006			COCHRANE DATABASE OF SYSTEMATIC REVIEWS	3
88	true	Delayed laparoscopic subtotal cholecystectomy in acute cholecystitis with severe fibrotic adhesions	Horiuchi, Atsushi	21	2008	2720	22	SURGICAL ENDOSCOPY AND OTHER INTERVENTIONAL TECHNIQUES	3
89	false	Early versus delayed laparoscopic. cholecystectomy for acute cholecystitis: a meta-analysis of randomized clinical trials	Siddiqui, Tamim	114	2008	40	195	AMERICAN JOURNAL OF SURGERY	3
90	false	Surgical management of bile duct injuries sustained during laparoscopic cholecystectomy - Perioperative results in 200 patients	Sicklick, JK	226	2005	786	241	ANNALS OF SURGERY	3
91	false	Risk factors for mortality after surgery in patients with cirrhosis	Teh, Swee H.	161	2007	1261	132	GASTROENTEROLOGY	3
92	false	Mortality after open cholecystectomy in patients with cirrhosis of the liver: A population-based study in Denmark	Thulstrup, AM	9	2001	679	167	EUROPEAN JOURNAL OF SURGERY	3
93	false	Factors influencing the prevalence of gallstones in liver disease: The beneficial and harmful influences of alcohol	Buchner, AM	27	2002	905	97	AMERICAN JOURNAL OF GASTROENTEROLOGY	3
94	false	Randomized clinical trial of open versus laparoscopic cholecystectomy for acute cholecystitis	Johansson, M	99	2005	44	92	BRITISH JOURNAL OF SURGERY	3
95	false	Utility of Preoperative Scores for Predicting Morbidity After Cholecystectomy in Patients With Cirrhosis	Perkins, Linda	46	2004	1123	2	CLINICAL GASTROENTEROLOGY AND HEPATOLOGY	3
96	false	Percutaneous gall bladder aspiration as an alternative to laparoscopic cholecystectomy in Child-Pugh C cirrhotic patients with acute cholecystitis	Curro, G	12	2006	898	55	GUT	3
97	false	Nationwide Volume and Mortality after Elective Surgery in Cirrhotic Patients	Csikesz, Nicholas G.	48	2009	96	208	JOURNAL OF THE AMERICAN COLLEGE OF SURGEONS	3
98	false	The difficult gallbladder: Technical tips for laparoscopic cholecystectomy	Rosenberg, J	8	2000	249	10	SURGICAL LAPAROSCOPY ENDOSCOPY &amp; PERCUTANEOUS TECHNIQUES	3
99	false	Laparoscopic reintervention for residual gallstone disease	Chowbey, PK	16	2003	31	13	SURGICAL LAPAROSCOPY ENDOSCOPY &amp; PERCUTANEOUS TECHNIQUES	3
100	false	CHOLECYSTECTOMY IN PATIENTS WITH MILD CIRRHOSIS - A MORE FAVORABLE SITUATION	KOGUT, K	27	1985	1310	120	ARCHIVES OF SURGERY	3
101	false	GALLBLADDER REMNANT AFTER LAPAROSCOPIC CHOLECYSTECTOMY	RIEGER, R	6	1995	844	9	SURGICAL ENDOSCOPY-ULTRASOUND AND INTERVENTIONAL TECHNIQUES	2
102	false	Postcholecystectomy syndrome in the laparoscopic era	Lum, Ying Wei	31	2006	482	16	JOURNAL OF LAPAROENDOSCOPIC &amp; ADVANCED SURGICAL TECHNIQUES	2
103	false	Laparoscopic removal of gallbladder remnant and long cystic stump	Clemente, G	7	2001	814	33	ENDOSCOPY	2
104	false	Retained gallbladder/cystic duct remnant calculi as a cause of postcholecystectomy pain	Walsh, RM	30	2002	981	16	SURGICAL ENDOSCOPY AND OTHER INTERVENTIONAL TECHNIQUES	2
105	false	Unsuspected gallbladder carcinoma after laparoscopic cholecystectomy	Yamamoto, H	40	2005	391	12	JOURNAL OF HEPATO-BILIARY-PANCREATIC SURGERY	2
106	false	Causes and prevention of laparoscopic bile duct injuries - Analysis of 252 cases from a human factors and cognitive psychology perspective	Way, LW	285	2003	460	237	ANNALS OF SURGERY	2
107	false	The dramatic reality of biliary tract injury during laparoscopic cholecystectomy - An anonymous multicenter Belgian survey of 65 patients	Gigot, JF	122	1997	1171	11	SURGICAL ENDOSCOPY-ULTRASOUND AND INTERVENTIONAL TECHNIQUES	2
108	false	Extracorporeal shockwave lithotripsy of gallstones in cystic duct remnants and Mirizzi syndrome	Benninger, J	23	2004	454	60	GASTROINTESTINAL ENDOSCOPY	2
109	false	Management of post cholecystectomy Mirizzi's syndrome.	Janes, Simon	4	2005	34	1	Journal of minimal access surgery	2
110	false	A stone in a grossly dilated cystic duct stump: A rare cause of postcholecystectomy pain	Mergener, K	19	1999	229	94	AMERICAN JOURNAL OF GASTROENTEROLOGY	2
111	false	Endoscopic retrograde removal of gallbladder remnant calculus	Shelton, Joseph H.	3	2006	272	64	GASTROINTESTINAL ENDOSCOPY	2
112	false	Cystic duct remnant and the 'post-cholecystectomy syndrome'	Shaw, C	18	2004	36	51	HEPATO-GASTROENTEROLOGY	2
113	false	CYSTIC DUCT REMNANT AFTER CHOLECYSTECTOMY - INCIDENCE STUDIES BY CHOLEGRAPHY IN 500 CASES AND SIGNIFICANCE IN 103 REOPERATIONS	BODVALL, B	29	1966	382	163	ANNALS OF SURGERY	2
114	false	Clipless laparoscopic cholecystectomy by ultrasonic dissection	Bessa, Samer S.	43	2008	593	18	JOURNAL OF LAPAROENDOSCOPIC &amp; ADVANCED SURGICAL TECHNIQUES	2
115	false	Early laparoscopic cholecystectomy is the preferred management of acute cholecystitis	Casillas, Robert A.	57	2008	533	143	ARCHIVES OF SURGERY	2
116	false	Factors influencing the prevalence of gallstones in liver cirrhosis	Zhang, Yong	19	2006	1455	21	JOURNAL OF GASTROENTEROLOGY AND HEPATOLOGY	2
117	false	Cirrhosis is not a contraindication to laparoscopic cholecystectomy: results and practical recommendations	Nguyen, Kevin Tri	10	2011	192	13	HPB	2
118	false	Meta-analysis of laparoscopic versus open cholecystectomy for patients with liver cirrhosis and symptomatic cholecystolithiasis	de Goede, B.	26	2013	209	100	BRITISH JOURNAL OF SURGERY	2
119	false	Laparoscopic cholecystectomy in the cirrhotic patient: Predictors of outcome	Quillin, Ralph C., III	6	2013	634	153	SURGERY	2
120	false	HCV infection is a risk factor for gallstone disease in liver cirrhosis: an Italian epidemiological survey	Stroffolini, T.	19	2007	618	14	JOURNAL OF VIRAL HEPATITIS	2
121	false	Laparoscopic cholecystectomy in patients with previous abdominal surgery.	Akyurek, Nusret	27	2005	178	9	JSLS : Journal of the Society of Laparoendoscopic Surgeons	2
122	false	Cholecystostomy: A review of recent experience	Ghahreman, A	17	1999	837	69	AUSTRALIAN AND NEW ZEALAND JOURNAL OF SURGERY	2
123	false	Systemic and cell-mediated immune response after laparoscopic and open cholecystectomy in patients with chronic liver disease - A randomized, prospective study	Lausten, SB	34	1999	471	16	DIGESTIVE SURGERY	2
124	false	Safety and efficacy of recombinant factor VIIa in patients with liver disease undergoing laparoscopic liver biopsy	Jeffers, L	102	2002	118	123	GASTROENTEROLOGY	2
125	false	NATURAL-HISTORY OF CHOLELITHIASIS IN PATIENTS WITH ALCOHOLIC CIRRHOSIS (CHOLELITHIASIS IN CIRRHOTIC-PATIENTS)	DUNNINGTON, G	22	1987	226	205	ANNALS OF SURGERY	2
126	false	How, when, and why bile duct injury occurs - A comparison between open and laparoscopic cholecystectomy	Targarona, EM	58	1998	322	12	SURGICAL ENDOSCOPY-ULTRASOUND AND INTERVENTIONAL TECHNIQUES	2
127	true	Laparoscopic subtotal cholecystectomy as an alternative procedure designed to prevent bile duct injury: Experience of a hospital in northern China	Tian, Yu	14	2009	510	39	SURGERY TODAY	2
128	false	Laparoscopic cholecystectomy in patients with previous upper or lower abdominal surgery	Karayiannakis, AJ	59	2004	97	18	SURGICAL ENDOSCOPY AND OTHER INTERVENTIONAL TECHNIQUES	2
129	false	The contribution of acute cholecystitis, obesity, and previous abdominal surgery on the outcome of laparoscopic cholecystectomy	Simopoulos, Constantinos	21	2007	371	73	AMERICAN SURGEON	2
130	false	Endoscopic sphincterotomy vs. endoscopic papillary balloon dilation for choledocholithiasis in patients with liver cirrhosis and coagulopathy	Park, DH	65	2004	180	60	GASTROINTESTINAL ENDOSCOPY	2
131	false	Profiles in laparoscopy: Mouret, Dubois, and Perissat: the laparoscopic breakthrough in Europe (1987-1988).	Litynski, G S	67	1999	163	3	JSLS : Journal of the Society of Laparoendoscopic Surgeons	2
132	false	Early versus delayed laparoscopic cholecystectomy for acute cholecystitis	Gurusamy, K. S.	73	2006			COCHRANE DATABASE OF SYSTEMATIC REVIEWS	2
133	false	EAES multicenter prospective randomized trial comparing two-stage vs single-stage management of patients with gallstone disease and ductal calculi	Cuschieri, A	258	1999	952	13	SURGICAL ENDOSCOPY-ULTRASOUND AND INTERVENTIONAL TECHNIQUES	2
134	false	Outpatient laparoscopic cholecystectomy. A new gold standard for cholecystectomy?	Lledo, J. Bueno	21	2006	14	98	REVISTA ESPANOLA DE ENFERMEDADES DIGESTIVAS	2
135	false	Randomized clinical trial of ultrasonic versus electrocautery dissection of the gallbladder in laparoscopic cholecystectomy	Janssen, IMC	49	2003	799	90	BRITISH JOURNAL OF SURGERY	2
136	false	HERNIORRHAPHY AND CONCOMITANT PERITONEOVENOUS SHUNTING IN CIRRHOTIC-PATIENTS WITH UMBILICAL HERNIA	BELGHITI, J	22	1990	242	14	WORLD JOURNAL OF SURGERY	2
137	false	Surgery for gastric cancer in patients with cirrhosis	Isozaki, H	28	1997	17	27	SURGERY TODAY-THE JAPANESE JOURNAL OF SURGERY	2
138	false	PREVALENCE OF DUODENAL-ULCER IN CIRRHOTIC MALES REFERRED FOR LIVER-TRANSPLANTATION - DOES THE ETIOLOGY OF CIRRHOSIS MAKE A DIFFERENCE	RABINOVITZ, M	37	1990	321	35	DIGESTIVE DISEASES AND SCIENCES	2
139	false	TRANSECTION OF ESOPHAGUS FOR BLEEDING ESOPHAGEAL VARICES	PUGH, RNH	5087	1973	646	60	BRITISH JOURNAL OF SURGERY	2
140	false	Chirurgie de la paroi chez le cirrhotique	Gillet, M	2	1993	53		La chirugie digestive chez le cirrhotique	2
141	false	EXTRAHEPATIC DIGESTIVE SURGERY IN CIRRHOTIC-PATIENTS - MORTALITY, MORBIDITY, PREOPERATIVE PROGNOSTIC FACTORS	ZARSKI, JP	9	1988	43	12	GASTROENTEROLOGIE CLINIQUE ET BIOLOGIQUE	2
142	false	DEVELOPMENT OF INTRACTABLE ASCITES FOLLOWING UPPER ABDOMINAL-SURGERY IN PATIENTS WITH CIRRHOSIS	BROWN, MW	24	1986	879	80	AMERICAN JOURNAL OF MEDICINE	2
143	false	REVIEW OF OPERATIVE INDICATION AND PROGNOSIS IN GASTRIC-CANCER WITH HEPATIC CIRRHOSIS	TAKEDA, J	17	1992	433	39	HEPATO-GASTROENTEROLOGY	2
144	false	Parc	Wind, P	2	1993	81		La chirugie digestive chez le cirrhotique	2
145	false	MANAGEMENT OF GROIN HERNIAS IN PATIENTS WITH ASCITES	HURST, RD	22	1992	696	216	ANNALS OF SURGERY	2
146	false	NUTRITION AND IMMUNITY AFTER PERITONEOVENOUS DRAINAGE OF INTRACTABLE ASCITES IN CIRRHOTIC-PATIENTS	FRANCO, D	24	1983	652	146	AMERICAN JOURNAL OF SURGERY	2
147	false	Chirurgie de l'estomac chez le cirrhotique	Lazorthes, F	2	1993	73		La chirugie digestive chez le cirrhotique	2
148	false	Early vs delayed laparoscopic cholecystectomy for acute cholecystitis - A prospective randomized trial	Kolla, SB	119	2004	1323	18	SURGICAL ENDOSCOPY AND OTHER INTERVENTIONAL TECHNIQUES	2
149	false	Bile duct injury during laparoscopic cholecystectomy - Myth or reality of the learning curve?	Calvete, J	76	2000	608	14	SURGICAL ENDOSCOPY AND OTHER INTERVENTIONAL TECHNIQUES	2
150	false	Evaluation of predictive factors for conversion of laparoscopic cholecystectomy.	Gabriel, R	8	2009	26	7	Kathmandu University medical journal (KUMJ)	2
151	false	Predictive factors for conversion of laparoscopic cholecystectomy	Alponat, A	99	1997	629	21	WORLD JOURNAL OF SURGERY	2
152	false	Is percutaneous cholecystostomy the optimal treatment for acute cholecystitis in the very elderly?	Sugiyama, M	75	1998	459	22	WORLD JOURNAL OF SURGERY	2
153	false	TREATMENT OF CHOICE FOR CHOLEDOCHOLITHIASIS IN PATIENTS WITH ACUTE OBSTRUCTIVE SUPPURATIVE CHOLANGITIS AND LIVER-CIRRHOSIS	CHIJIIWA, K	34	1995	356	170	AMERICAN JOURNAL OF SURGERY	2
154	false	Prospective evaluation of early versus delayed laparoscopic cholecystectomy for treatment of acute cholecystitis	Chandler, CF	114	2000	896	66	AMERICAN SURGEON	2
155	false	Neoadjuvant transjugular intrahepatic portosystemic shunt: A solution for extrahepatic abdominal operation in cirrhotic patients with severe portal hypertension	Azoulay, D	51	2001	46	193	JOURNAL OF THE AMERICAN COLLEGE OF SURGEONS	2
156	false	INTRAABDOMINAL SURGERY IN PATIENTS WITH ADVANCED CIRRHOSIS	ARANHA, GV	50	1986	275	121	ARCHIVES OF SURGERY	2
157	false	Colorectal adenocarcinoma in cirrhotic patients	Gervaz, P	46	2003	874	196	JOURNAL OF THE AMERICAN COLLEGE OF SURGEONS	2
158	false	Laparoscopic cholecystectomy: a review of 12,397 patients.	Scott, T R	151	1992	191	2	Surgical laparoscopy &amp; endoscopy	2
159	false	A nationwide study of conversion from laparoscopic to open cholecystectomy	Livingston, EH	177	2004	205	188	AMERICAN JOURNAL OF SURGERY	2
160	false	TRADITIONAL VERSUS LAPAROSCOPIC CHOLECYSTECTOMY	GADACZ, TR	154	1991	336	161	AMERICAN JOURNAL OF SURGERY	2
161	false	CHOLELITHIASIS IN CIRRHOSIS - ANALYSIS OF 500 CASES	CONTE, D	56	1991	1629	86	AMERICAN JOURNAL OF GASTROENTEROLOGY	2
162	false	Flowcharts for the diagnosis and treatment of acute cholangitis and cholecystitis: Tokyo Guidelines	Miura, Fumihiko	77	2007	27	14	JOURNAL OF HEPATO-BILIARY-PANCREATIC SURGERY	2
163	false	Thirteen years' experience with laparoscopic transcystic common bile duct exploration for stones - Effectiveness and long-term results	Paganini, A. M.	46	2007	34	21	SURGICAL ENDOSCOPY AND OTHER INTERVENTIONAL TECHNIQUES	2
164	false	Laparoscopic versus open cholecystectomy for patients with symptomatic cholecystolithiasis	Keus, F.	241	2006			COCHRANE DATABASE OF SYSTEMATIC REVIEWS	2
165	false	Laparoscopic cholecystectomy only could be an appropriate treatment for selected clinical R0 gallbladder carcinoma	Kang, C. M.	25	2007	1582	21	SURGICAL ENDOSCOPY AND OTHER INTERVENTIONAL TECHNIQUES	2
166	false	Meta-analysis of endoscopy and surgery versus surgery alone for common bile duct stones with the gallbladder in situ	Clayton, E. S. J.	85	2006	1185	93	BRITISH JOURNAL OF SURGERY	2
167	false	Chirurgie due pancreas et cirrhose	Mariette, D	2	1993	105		La chirugie digestive chez le cirrhotique	2
168	false	Routine laparoscopic ultrasound can significantly reduce the need for selective intraoperative cholangiography during cholecystectomy	Machi, J.	24	2007	270	21	SURGICAL ENDOSCOPY AND OTHER INTERVENTIONAL TECHNIQUES	2
169	false	Treatment of acute cholecystitis - A comparison of open vs laparoscopic cholecystectomy	Glavic, Z	35	2001	398	15	SURGICAL ENDOSCOPY-ULTRASOUND AND INTERVENTIONAL TECHNIQUES	2
170	true	Bile duct injury during laparoscopic cholecystectomy - Results of a national survey	Archer, SB	189	2001	549	234	ANNALS OF SURGERY	2
171	true	The first laparoscopic cholecystectomy.	Reynolds, W Jr	186	2001	89	5	JSLS : Journal of the Society of Laparoendoscopic Surgeons	2
172	true	Bile duct injury during laparoscopic cholecystectomy - Results of an Italian national survey on 56,591 cholecystectomies	Nuzzo, G	174	2005	986	140	ARCHIVES OF SURGERY	2
173	false	Hydrodissection with adrenaline-lidocaine-saline solution in laparoscopic cholecystectomy	Caliskan, K.	8	2006	359	391	LANGENBECKS ARCHIVES OF SURGERY	2
174	false	Incidence and management of Mirizzi syndrome during laparoscopic cholecystectomy	Schafer, M	50	2003	1186	17	SURGICAL ENDOSCOPY AND OTHER INTERVENTIONAL TECHNIQUES	2
175	false	Laparoscopic endobiliary stenting: A simplified approach to the management of occult common bile duct stones	Fanelli, RD	13	2001	74	5	JOURNAL OF GASTROINTESTINAL SURGERY	2
176	false	Intraoperative cholangiography facilitates simple transcystic clearance of ductal stones in units without expertise for laparoscopic bile duct surgery	Hamouda, A. H.	19	2007	955	21	SURGICAL ENDOSCOPY AND OTHER INTERVENTIONAL TECHNIQUES	2
177	false	Percutaneous cholecystostomy is an effective treatment for high-risk patients with acute cholecystitis	Patel, M	59	2000	33	66	AMERICAN SURGEON	2
178	false	Surgical Management of Acute Cholecystitis at a Tertiary Care Center in the Modern Era	Wiseman, Jason T.	33	2010	439	145	ARCHIVES OF SURGERY	2
179	false	EFFECT OF NONBILIARY PROBLEMS ON LAPAROSCOPIC CHOLECYSTECTOMY	SOPER, NJ	28	1993	522	165	AMERICAN JOURNAL OF SURGERY	2
180	false	THE EUROPEAN EXPERIENCE WITH LAPAROSCOPIC CHOLECYSTECTOMY	CUSCHIERI, A	630	1991	385	161	AMERICAN JOURNAL OF SURGERY	2
181	false	Use of the ultrasonic dissecting scalpel in laparoscopic cholecystectomy	Power, C	29	2000	1070	14	SURGICAL ENDOSCOPY-ULTRASOUND AND INTERVENTIONAL TECHNIQUES	2
182	false	Laparoscopic cholecystectomy in cirrhotic patient.	Gugenheim, J	19	1996	79	10	HPB surgery : a world journal of hepatic, pancreatic and biliary surgery	2
183	false	The optimal timing of laparoscopic cholecystectomy in mild gallstone pancreatitis	Taylor, E	33	2004	971	70	AMERICAN SURGEON	2
184	false	Role of laparoscopic cholecystectomy in the management of gangrenous cholecystitis	Habib, FA	58	2001	71	181	AMERICAN JOURNAL OF SURGERY	2
185	false	A new device for the detection and recognition of blood vessels in laparoscopic surgery	Glavic, Z	10	2002	1197	16	SURGICAL ENDOSCOPY AND OTHER INTERVENTIONAL TECHNIQUES	2
186	false	INCIDENCE AND CAUSES OF DEATH FOLLOWING SURGERY FOR NONMALIGNANT BILIARY-TRACT DISEASE	MCSHERRY, CK	320	1980	271	191	ANNALS OF SURGERY	2
187	false	LAPAROSCOPIC CHOLECYSTECTOMY IN CIRRHOTIC-PATIENTS - INDICATION OR CONTRAINDICATION	LACY, AM	33	1995	407	9	SURGICAL ENDOSCOPY-ULTRASOUND AND INTERVENTIONAL TECHNIQUES	2
188	false	IMPROVING SURVIVAL IN PATIENTS WITH CIRRHOSIS UNDERGOING MAJOR ABDOMINAL OPERATIONS	SIRINEK, KR	48	1987	271	122	ARCHIVES OF SURGERY	2
189	false	Laparoscopic cholecystectomy in patients with liver cirrhosis	Fontes, PR	4	2002	212	39	Arq Gastroenterol	2
190	false	Cholecystectomy in Cirrhotic Patients: Pitfalls and Reasonable Recommendations	Lucidi, V.	4	2009	477	109	ACTA CHIRURGICA BELGICA	2
191	false	Selective use of tube cholecystostomy with interval laparoscopic cholecystectomy in acute cholecystitis	Berber, E	58	2000	341	135	ARCHIVES OF SURGERY	2
192	false	Impairment of cardiac performance by laparoscopy in patients receiving positive end-expiratory pressure	Kraut, EJ	33	1999	76	134	ARCHIVES OF SURGERY	2
193	false	Laparoseopic treatment for Mirizzi syndrome	Yeh, CN	37	2003	1573	17	SURGICAL ENDOSCOPY AND OTHER INTERVENTIONAL TECHNIQUES	2
194	false	MORBIDITY AND MORTALITY AFTER OPERATION IN NONBLEEDING CIRRHOTIC-PATIENTS	DOBERNECK, RC	115	1983	306	146	AMERICAN JOURNAL OF SURGERY	2
195	false	MANAGEMENT OF THE MIRIZZI SYNDROME AND THE SURGICAL IMPLICATIONS OF CHOLECYSTCHOLEDOCHAL FISTULA	BAER, HU	75	1990	743	77	BRITISH JOURNAL OF SURGERY	2
196	false	Antegrade dissection in laparoscopic cholecystectomy.	Neri, Vincenzo	8	2007	225	11	JSLS : Journal of the Society of Laparoendoscopic Surgeons	2
197	false	NIH releases consensus statement on gallstones, Bile duct stones and laparoscopic cholecystectomy		3	1992	1571	46	Am. Fam. Physician	2
198	false	What is an adequate extent of resection for T1 gallbladder cancers?	You, DD	43	2008	835	247	Ann Surg	2
199	false	Risk factors for conversion of laparoscopic cholecystectomy to open cholecystectomy	Simopoulos, C	63	2005	905	19	SURGICAL ENDOSCOPY AND OTHER INTERVENTIONAL TECHNIQUES	2
200	false	Should suspected early gallbladder cancer be treated laparoscopically?	Weiland, ST	46	2002	50	6	JOURNAL OF GASTROINTESTINAL SURGERY	2
201	false	Management of acute calculous cholecystitis in high-risk patients - Percutaneous cholecystotomy followed by early laparoscopic cholecystectomy	Akyurek, N	40	2005	315	15	SURGICAL LAPAROSCOPY ENDOSCOPY &amp; PERCUTANEOUS TECHNIQUES	2
202	false	Bile duct injury in the era of laparoscopic cholecystectomy	Connor, S	182	2006	158	93	BRITISH JOURNAL OF SURGERY	2
203	false	Gallbladder cancer: Comparison of patients presenting initially for definitive operation with those presenting after prior noncurative intervention	Fong, Y	230	2000	557	232	ANNALS OF SURGERY	2
204	false	LIVER-CIRRHOSIS AND BILIARY SURGERY - ASSESSMENT OF RISK	CRYER, HM	24	1985	138	78	SOUTHERN MEDICAL JOURNAL	2
205	false	Perioperative Mortality After Non-hepatic General Surgery in Patients with Liver Cirrhosis: an Analysis of 138 Operations in the 2000s Using Child and MELD Scores	Neeff, Hannes	45	2011	1	15	JOURNAL OF GASTROINTESTINAL SURGERY	2
206	true	MODIFIED SUBTOTAL CHOLECYSTECTOMY FOR HIGH-RISK PATIENTS	BICKEL, A	5	1990	13	33	CANADIAN JOURNAL OF SURGERY	2
207	true	PARTIAL CHOLECYSTECTOMY	DOUGLAS, PR	17	1990	595	60	AUSTRALIAN AND NEW ZEALAND JOURNAL OF SURGERY	2
208	false	RISK FACTORS AFFECTING CONVERSION IN PATIENTS UNDERGOING LAPAROSCOPIC CHOLECYSTECTOMY	Zhang, Wei-Jie	18	2008	973	78	ANZ JOURNAL OF SURGERY	2
209	false	Retrospective survey on laparoscopic cholecystectomy in the cirrhotic patient	Cappellani, A.	3	2008	257	12	EUROPEAN REVIEW FOR MEDICAL AND PHARMACOLOGICAL SCIENCES	2
210	false	Reasons for conversion from laparoscopic to open cholecystectomy: A 10-year review	Bingener-Casey, J	73	2002	800	6	JOURNAL OF GASTROINTESTINAL SURGERY	2
211	false	Preoperative assessment of the patient with liver disease	Keegan, MT	19	2005	2116	100	AMERICAN JOURNAL OF GASTROENTEROLOGY	2
212	false	THE CARDIAC OUTPUT AT REST IN LAENNECS CIRRHOSIS	KOWALSKI, HJ	427	1953	1025	32	JOURNAL OF CLINICAL INVESTIGATION	2
213	false	Child-Turcotte-Pugh versus MELD score as a predictor of outcome after elective and emergent surgery in cirrhotic patients	Farnsworth, N	125	2004	580	188	AMERICAN JOURNAL OF SURGERY	2
214	false	Trends in surgical management for acute cholecystitis	Csikesz, Nicholas G.	47	2008	283	144	SURGERY	2
215	false	Transjugular intrahepatic portosystemic shunt before abdominal surgery in cirrhotic patients: A retrospective, comparative study	Vinet, E	17	2006	401	20	CANADIAN JOURNAL OF GASTROENTEROLOGY	2
216	false	HEPATOLOGICAL CONSIDERATIONS IN PATIENTS WITH PARENCHYMAL LIVER-DISEASE UNDERGOING SURGERY	GHOLSON, CF	43	1990	487	85	AMERICAN JOURNAL OF GASTROENTEROLOGY	2
217	false	PREOPERATIVE MANAGEMENT OF PATIENTS WITH LIVER DISEASE	JACKSON, FC	15	1968	907	48	SURGICAL CLINICS OF NORTH AMERICA	2
218	false	Cardiac operations in patients with cirrhosis	Klemperer, JD	77	1998	85	65	ANNALS OF THORACIC SURGERY	2
219	false	Poor outcomes in cirrhosis-associated hernia repair: a nationwide cohort study of 32,033 patients.	Carbonell, Alfredo M	41	2005	353	9	Hernia : the journal of hernias and abdominal wall surgery	2
220	false	Risk factors for nonhepatic surgery in patients with cirrhosis	del Olmo, JA	54	2003	647	27	WORLD JOURNAL OF SURGERY	2
221	false	Effective use of percutaneous cholecystostomy in high-risk surgical patients - Techniques, tube management, and results	Davis, CA	61	1999	727	134	ARCHIVES OF SURGERY	1
222	false	Avoidance of biliary injury during laparoscopic cholecystectomy.	Strasberg, Steven M	78	2002	543	9	Journal of hepato-biliary-pancreatic surgery	1
223	false	Preoperative morbidity and anaesthesia-related negative events in patients undergoing conventional or laparoscopic cholecystectomy.	Stuttmann, R	2	1995	156	3	Endoscopic surgery and allied technologies	1
224	false	RADICAL OPERATIONS FOR CARCINOMA OF THE GALLBLADDER - PRESENT STATUS IN GERMANY	GALL, FP	92	1991	328	15	WORLD JOURNAL OF SURGERY	1
225	false	Mirizzi syndrome: History, present and future development	Lai, ECH	60	2006	251	76	ANZ JOURNAL OF SURGERY	1
226	false	Postoperative ERCP versus laparoscopic choledochotomy for clearance of selected bile duct calculi - A randomized trial	Nathanson, LK	120	2005	188	242	ANNALS OF SURGERY	1
227	false	Do complications related to laparoscopic cholecystectomy influence the prognosis of gallbladder cancer?	Wullstein, C	46	2002	828	16	SURGICAL ENDOSCOPY AND OTHER INTERVENTIONAL TECHNIQUES	1
228	false	Laparoscopic cholecystectomy and gallbladder cancer	Steinert, R	52	2006	682	93	JOURNAL OF SURGICAL ONCOLOGY	1
229	false	Technical complications are rising as common duct exploration is becoming rare	Livingston, EH	33	2005	426	201	JOURNAL OF THE AMERICAN COLLEGE OF SURGEONS	1
230	false	Prospective randomized trial comparing endoscopic sphincterotomy followed by surgery with surgery alone in good risk patients with choledocholithiasis.	Kapoor, R	19	1996	145	9	HPB surgery : a world journal of hepatic, pancreatic and biliary surgery	1
231	false	The Impact of Cirrhosis and Portal Hypertension on Mortality Following Colorectal Surgery: A Nationwide, Population-Based Study	Nguyen, Geoffrey C.	28	2009	1367	52	DISEASES OF THE COLON &amp; RECTUM	1
232	false	Laparoscopic-assisted colectomy in patients with liver cirrhosis	Martinez, JL	7	2004	1071	18	SURGICAL ENDOSCOPY AND OTHER INTERVENTIONAL TECHNIQUES	1
233	false	Inflammatory Bowel Disease Complicated by Primary Sclerosing Cholangitis and Cirrhosis: Is Restorative Proctocolectomy Safe?	Lian, Lei	2	2012	79	55	DISEASES OF THE COLON &amp; RECTUM	1
234	false	Management of complicated umbilical hernias in cirrhotic patients using permanent mesh: randomized clinical trial	Ammar, S. A.	33	2010	35	14	HERNIA	1
235	false	Colorectal surgery in cirrhotic patients: Assessment of operative morbidity and mortality	Meunier, K.	29	2008	1225	51	DISEASES OF THE COLON &amp; RECTUM	1
236	false	Surgery in the patient with liver disease.	Friedman, Lawrence S	36	2010	192	121	Transactions of the American Clinical and Climatological Association	1
237	false	Preoperative preparation of patients with advanced liver disease	Wiklund, RA	5	2004	106	32	Crit Care Med	1
238	false	Operative risks of digestive surgery in cirrhotic patients	Douard, R.	14	2009	555	33	GASTROENTEROLOGIE CLINIQUE ET BIOLOGIQUE	1
239	false	Management of umbilical hernia in patients with advanced liver disease	McAlister, V	11	2003	623	9	LIVER TRANSPLANTATION	1
240	false	Race Is a Predictor of In-Hospital Mortality After Cholecystectomy, Especially in Those With Portal Hypertension	Nguyen, Geoffrey C.	7	2008	1146	6	CLINICAL GASTROENTEROLOGY AND HEPATOLOGY	1
241	false	Laparoscopic suture repair of a perforated gastric ulcer in a severely cirrhotic patient with portal hypertension: first case report.	Gentileschi, Paolo	5	2003	377	7	JSLS : Journal of the Society of Laparoendoscopic Surgeons	1
242	false	Gastric cancer surgery in cirrhotic patients: Result of gastrectomy with D2 lymph node dissection	Lee, Jun Ho	24	2005	4623	11	WORLD JOURNAL OF GASTROENTEROLOGY	1
243	false	Early postoperative complications following liver transplantation	Mueller, AR	61	2004	881	18	BEST PRACTICE &amp; RESEARCH IN CLINICAL GASTROENTEROLOGY	1
244	false	Pancreaticoduodenectomy with radical lymphadenectorny is not contraindicated for patients with established chronic liver disease and portal hypertension	Sethi, Harsheet	7	2008	82	7	HEPATOBILIARY &amp; PANCREATIC DISEASES INTERNATIONAL	1
245	false	The role of transjugular intrahepatic portosystemic shunt prior to abdominal tumoral surgery in cirrhotic patients with portal hypertension	Gil, A	30	2004	46	30	EJSO	1
246	false	THE SURGICAL RISK OF COLECTOMY IN PATIENTS WITH CIRRHOSIS	METCALF, AMT	43	1987	529	30	DISEASES OF THE COLON &amp; RECTUM	1
247	false	Clinical outcomes of patients with liver cirrhosis who underwent curative surgery for gastric cancer: A retrospective multi-center study	Jang, Hyun Joo	14	2008	399	53	DIGESTIVE DISEASES AND SCIENCES	1
248	false	Surgery and portal hypertension	Child, C. G.	590	1964	50		The Liver and Portal Hypertension	1
249	false	COMPLICATIONS FOLLOWING MAJOR ABDOMINAL-SURGERY IN CIRRHOTIC-PATIENTS	JAKAB, F	19	1993	176	40	HEPATO-GASTROENTEROLOGY	1
250	false	Laparoscopic incisional and umbilical hernia repair in cirrhotic patients	Guilio, B	1	2006	330	16	Surg Lap Endosc Percut Tech	1
251	false	Laparoscopic cholecystectomy in cirrhotic patients.	Rasic, Z	2	2002	229	41	Acta Clin Croat	1
252	false	LAPAROSCOPY IN THE DIAGNOSIS OF CHRONIC LIVER-DISEASE	JALAN, R	3	1995	81	53	BRITISH JOURNAL OF HOSPITAL MEDICINE	1
253	false	The efficacy of percutaneous cholecystostomy in critically ill patients	Hultman, CS	33	1996	263	62	AMERICAN SURGEON	1
254	false	INFLUENCE OF VIRAL-HEPATITIS STATUS ON OPERATIVE MORBIDITY AND MORTALITY IN PATIENTS WITH PRIMARY HEPATOCELLULAR-CARCINOMA	HIGASHI, H	15	1994	1342	81	BRITISH JOURNAL OF SURGERY	1
255	false	Cirrhotic Patients With a Transjugular Intrahepatic Portosystemic Shunt Undergoing Major Extrahepatic Surgery	Kim, John J.	17	2009	574	43	JOURNAL OF CLINICAL GASTROENTEROLOGY	1
256	false	Safety of Pancreatic Surgery in Patients with Simultaneous Liver Cirrhosis: A Single Center Experience	Warnick, Peter	13	2011	24	11	PANCREATOLOGY	1
257	false	Liver cirrhosis and mortality by abdominal surgery. A study of risk factors.	Carbo, J	11	1998	105	90	Revista espanola de enfermedades digestivas : organo oficial de la Sociedad Espanola de Patologia Digestiva	1
258	false	RISK OF NONSHUNT ABDOMINAL OPERATION IN THE PATIENT WITH CIRRHOSIS	WONG, R	17	1994	412	179	JOURNAL OF THE AMERICAN COLLEGE OF SURGEONS	1
259	false	Model for end-stage liver disease score versus Child score in predicting the outcome of surgical procedures in patients with cirrhosis	Hoteit, Maarouf A.	41	2008	1774	14	WORLD JOURNAL OF GASTROENTEROLOGY	1
260	false	Morbid prognostic features in patients with chronic liver failure undergoing nonhepatic surgery	Rice, HE	61	1997	880	132	ARCHIVES OF SURGERY	1
261	false	Is laparoscopic cholecystectomy effective and reliable in the case of acute cholecystitis? Results of a prospective study of 221 histologically documented cases.	Colonval, P	17	1997	689	51	ANNALES DE CHIRURGIE	1
262	false			10859	2008			R: a Language and Environment for Statistical Computing	1
263	false	Analysis of complex survey samples	Lumley, T.	292	2004	1	9	J Stat Software.	1
264	false		CORTES MF	1	2005	648	97	REV ESP ENFERM DIG	1
265	false		NAHEED T	5	2004	215	20	PAK J MED SCI	1
266	false	PHYSICOCHEMICAL FACTORS PREDISPOSING TO PIGMENT GALLSTONE FORMATION IN LIVER-CIRRHOSIS	ALVARO, D	33	1990	228	10	JOURNAL OF HEPATOLOGY	1
267	false		GRUBNIK VV	1	2007	16	1	KLIN KHIR	1
268	false	Safety Measures During Cholecystectomy: Results of a Nationwide Survey	Buddingh, K. T.	18	2011	1235	35	WORLD JOURNAL OF SURGERY	1
269	false	Who did the first laparoscopic cholecystectomy	Blum, Craig A.	18	2011	165	7	JOURNAL OF MINIMAL ACCESS SURGERY	1
270	false	Recurrent abdominal pain after laparoscopic cholecystectomy	Macaron, Carole	6	2011	171	78	CLEVELAND CLINIC JOURNAL OF MEDICINE	1
271	false	Laparoscopic subtotal cholecystectomy	Bonavina, Luigi	1	2007	337	204	JOURNAL OF THE AMERICAN COLLEGE OF SURGEONS	1
272	true	The "inside approach of the gallbladder" is an alternative to the classic Calot's triangle dissection for a safe operation in severe cholecystitis	Hubert, Catherine	24	2010	2626	24	SURGICAL ENDOSCOPY AND OTHER INTERVENTIONAL TECHNIQUES	1
273	true	Partial Cholecystectomy in the Setting of Severe Inflammation Is an Acceptable Consideration with Few Long-Term Sequelae	Sharp, Collin F.	11	2009	249	75	AMERICAN SURGEON	1
274	false	Surgical outcomes of open cholecystectomy in the laparoscopic era	Wolf, Andrea S.	28	2009	781	197	AMERICAN JOURNAL OF SURGERY	1
275	false	[Conversion has to be learned: bile duct injury following conversion to open cholecystectomy].	Booij, Klaske A C	7	2009	A296	153	Nederlands tijdschrift voor geneeskunde	1
276	false	Predicting Outcome After Cardiac Surgery in Patients With Cirrhosis: A Comparison of Child-Pugh and MELD Scores	Suman, Amitabh	103	2004	719	2	CLINICAL GASTROENTEROLOGY AND HEPATOLOGY	1
277	false	Transjugular intrahepatic portosystemic shunt: Current status	Boyer, TD	94	2003	1700	124	GASTROENTEROLOGY	1
278	false	A comparison of an open and laparoscopic appendectomy for patients with liver cirrhosis	Tsugawa, K	13	2001	189	11	SURGICAL LAPAROSCOPY ENDOSCOPY &amp; PERCUTANEOUS TECHNIQUES	1
279	false	Minimally invasive repair of recurrent strangulated umbilical hernia in cirrhotic patient with refractory ascites	Sarit, C	14	2003	621	9	LIVER TRANSPLANTATION	1
280	false	Factors That Predict Outcome of Abdominal Operations in Patients With Advanced Cirrhosis	Telem, Dana A.	32	2010	451	8	CLINICAL GASTROENTEROLOGY AND HEPATOLOGY	1
281	false	Umbilical hernia repair in the presence of cirrhosis and ascites: results of a survey and review of the literature	McKay, A.	28	2009	461	13	HERNIA	1
282	false	Preoperative transjugular intrahepatic portosystemic shunt (TIPS) for cirrhotic patients undergoing abdominal and pelvic surgeries	Schlenker, Christine	9	2009	1594	23	SURGICAL ENDOSCOPY AND OTHER INTERVENTIONAL TECHNIQUES	1
283	false	DIAGNOSTIC LAPAROSCOPY 1992 - TIME FOR A NEW LOOK	BOYCE, HW	15	1992	671	24	ENDOSCOPY	1
284	false	Outcomes of curative treatment for hepatocellular cancer in nonalcoholic steatohepatitis vs. hepatitis C and alcoholic liver disease	Reddy, SK	1	2011			Hepatology	1
285	false	LAPAROSCOPIC AND OPEN CHOLECYSTECTOMY - A PROSPECTIVE, RANDOMIZED STUDY	TRONDSEN, E	82	1993	217	159	EUROPEAN JOURNAL OF SURGERY	1
286	false	New diagnostic criteria and severity assessment of acute cholecystitis in revised Tokyo guidelines	Yokoe, Masamichi	67	2012	578	19	JOURNAL OF HEPATO-BILIARY-PANCREATIC SCIENCES	1
287	true	Partial cholecystectomy in the emergency treatment of acute cholecystitis in the compromised patient.	Schein, M	9	1991	295	36	Journal of the Royal College of Surgeons of Edinburgh	1
288	false	Evaluation of surgical options in difficult gall bladder stone disease.	Maudar, K K	4	1996	138	94	Journal of the Indian Medical Association	1
289	false	Intraoperative cholangiography and risk of common bile duct injury during cholecystectomy	Flum, DR	213	2003	1639	289	JAMA-JOURNAL OF THE AMERICAN MEDICAL ASSOCIATION	1
290	false	The challenges of resident training in complex hepatic, pancreatic, and biliary procedures	Helling, Thomas S.	32	2008	153	12	JOURNAL OF GASTROINTESTINAL SURGERY	1
291	false	Current status of conventional (Open) cholecystectomy versus laparoscopic cholecystectomy	Sawyers, JL	39	1996	1	223	ANNALS OF SURGERY	1
292	false	Hospitalizations for Birth Defects		21	2007			Healthcare cost and utilization project	1
293	false	Stump resections resulting from incomplete operations	Yigit, Taner	9	2007	75	73	AMERICAN SURGEON	1
294	false	Acute cholecystitis secondary to recurrent cholelithiasis after subtotal cholecystectomy	Satorras, AM	2	2006	51	79	Cir Esp	1
295	false	CHOLECYSTECTOMY IN CIRRHOTIC-PATIENTS	VANLANDINGHAM, SB	6	1984	38	77	SOUTHERN MEDICAL JOURNAL	1
296	false	Impact of the 80-hour work week on resident emergency operative experience	Feanny, MA	77	2005	947	190	AMERICAN JOURNAL OF SURGERY	1
297	false	Partial cholecystectomy in elective and emergency gall bladder surgery in the high risk patients-a viable and safe option in the era of laparoscopic surgery	Subramaniasivam, N	2	1996	49	17	Surg Gastroenterol	1
298	false	Social epidemiology of chronic liver disease and cirrhosis mortality in the United States, 1935-1997: Trends and differentials by ethnicity, socioeconomic status, and alcohol consumption	Singh, GK	88	2000	801	72	HUMAN BIOLOGY	1
299	false	Liver transplants and the decline in deaths from liver disease	Evans, RW	8	1997	868	87	AMERICAN JOURNAL OF PUBLIC HEALTH	1
300	false	Traditional reviews, meta-analyses and pooled analyses in epidemiology	Blettner, M	323	1999	1	28	INTERNATIONAL JOURNAL OF EPIDEMIOLOGY	1
301	false	OUTCOME OF BILIARY-TRACT SURGERY IN UNKNOWN CIRRHOTICS - A CASE-CONTROL STUDY	HAMID, S	6	1993	434	75	ANNALS OF THE ROYAL COLLEGE OF SURGEONS OF ENGLAND	1
302	false	Management of Common Bile Duct Stones in Cirrhotic Patients with Coagulopathy: A Comparison of Supra-Papillary Puncture and Standard Cannulation Technique	Artifon, Everson L. A.	5	2011	1904	56	DIGESTIVE DISEASES AND SCIENCES	1
303	false	A comparison of open and laparoscopic cholecystectomy for patients with cirrhosis	Saeki, H	16	1997	411	27	SURGERY TODAY-THE JAPANESE JOURNAL OF SURGERY	1
304	false	Laparoscopic cholecystectomy in patients suffering from liver cirrhosis	Bende, Janos	2	1997	481	138	Orvosi Hetilap	1
305	false	Bias in meta-analysis detected by a simple, graphical test	Egger, M	15457	1997	629	315	BRITISH MEDICAL JOURNAL	1
306	false	PERCUTANEOUS CHOLECYSTOSTOMY FOR ACUTE CHOLECYSTITIS IN HIGH-RISK PATIENTS	KLIMBERG, S	63	1987	125	153	AMERICAN JOURNAL OF SURGERY	1
307	false	Measuring inconsistency in meta-analyses	Higgins, JPT	15513	2003	557	327	BRITISH MEDICAL JOURNAL	1
308	false	The Role of Haptic Feedback in Laparoscopic Training Using the LapMentor II	Salkini, Mohamad W.	29	2010	99	24	JOURNAL OF ENDOUROLOGY	1
309	false	Impact of three-dimensional vision in laparoscopic training	Votanopoulos, Konstantinos	55	2008	110	32	WORLD JOURNAL OF SURGERY	1
310	false	Percutaneous Transhepatic cholecystostomy: Effective treatment of acute cholecystitis in high risk patients	Berman, M	16	2002	331	4	ISRAEL MEDICAL ASSOCIATION JOURNAL	1
311	false	Diagnosis and therapy of acute cholecystitis in liver cirrhosis	Eramishantsev, AK	1	1992	15	1	Khirurgiia (Mosk)	1
312	false	SURGERY FOR CHOLELITHIASIS IN CIRRHOTIC-PATIENTS	ISOZAKI, H	13	1993	504	23	SURGERY TODAY-THE JAPANESE JOURNAL OF SURGERY	1
313	false	Prevalence and incidence of cholelithiasis in patients with liver cirrhosis	Maggi, A	21	1997	330	29	ITALIAN JOURNAL OF GASTROENTEROLOGY AND HEPATOLOGY	1
314	false	CHRONIC LIVER-DISEASE MORTALITY IN THE UNITED-STATES, 1979 THROUGH 1989	HURWITZ, ES	23	1995	1256	85	AMERICAN JOURNAL OF PUBLIC HEALTH	1
315	false	Open, small-incision, or laparoscopic cholecystectomy for patients with symptomatic cholecystolithiasis. An overview of Cochrane Hepato-Biliary Group reviews	Keus, Frederik	66	2010			COCHRANE DATABASE OF SYSTEMATIC REVIEWS	1
316	false	THERAPEUTIC OPTIONS FOR BILIARY-TRACT DISEASE IN ADVANCED CIRRHOSIS	ARANHA, GV	24	1988	374	155	AMERICAN JOURNAL OF SURGERY	1
317	false	Systematic review and meta-analysis of steatosis as a risk factor in major hepatic resection	de Meijer, V. E.	76	2010	1331	97	BRITISH JOURNAL OF SURGERY	1
318	false	Simple pooling versus combining in meta-analysis	Bravata, DM	39	2001	218	24	EVALUATION &amp; THE HEALTH PROFESSIONS	1
319	false	The role of sonography in imaging of the biliary tract.	Foley, W Dennis	21	2007	123	23	Ultrasound quarterly	1
320	false	Laparoscopic cholecystostorny is a safe and effective alternative in critically ill patients with acute cholecystitis: Two cases	Chowbey, Pradeep K.	4	2007	43	17	JOURNAL OF LAPAROENDOSCOPIC &amp; ADVANCED SURGICAL TECHNIQUES	1
321	false		Gollan, JI GBD	1	1000	1018	269	Gallstones and laparoscopic cholecystectomy	1
322	false	Acute cholecystitis in high risk surgical patients: percutaneous cholecystostomy versus laparoscopic cholecystectomy (CHOCOLATE trial): Study protocol for a randomized controlled trial	Kortram, Kirsten	37	2012		13	TRIALS	1
323	false	The changing face of cholecystectomy	Johanning, JM	32	1998	643	64	AMERICAN SURGEON	1
324	false	Antimicrobial therapy for acute cholecystitis: Tokyo Guidelines	Yoshida, Masahiro	37	2007	83	14	JOURNAL OF HEPATO-BILIARY-PANCREATIC SURGERY	1
325	false	Open, small-incision, or laparoscopic cholecystectomy for patients with symptomatic cholecystolithiasis. An overview of Cochrane Hepato-Biliary Group reviews	Keus, F	5	2010		20	Cochrane Database Syst Rev	1
326	false	Diagnosis and Management of Complicated Intra-abdominal Infection in Adults and Children: Guidelines by the Surgical Infection Society and the Infectious Diseases Society of America	Solomkin, Joseph S.	457	2010	133	50	CLINICAL INFECTIOUS DISEASES	1
327	false	LAPAROSCOPIC VERSUS MINILAPAROTOMY CHOLECYSTECTOMY - A RANDOMIZED TRIAL	MCMAHON, AJ	309	1994	135	343	LANCET	1
328	false	Meta-analysis of Prospective Randomized Studies Comparing Single-Incision Laparoscopic Cholecystectomy (SILC) and Conventional Multiport Laparoscopic Cholecystectomy (CMLC)	Pisanu, Adolfo	55	2012	1790	16	JOURNAL OF GASTROINTESTINAL SURGERY	1
329	false	Role of Antibiotic Therapy in Mild Acute Calculus Cholecystitis: A Prospective Randomized Controlled Trial	Mazeh, Haggi	20	2012	1750	36	WORLD JOURNAL OF SURGERY	1
330	false	Laparoscopic cholecystectomy for severe acute cholecystitis. A meta-analysis of results	Borzellino, Giuseppe	89	2008	8	22	SURGICAL ENDOSCOPY AND OTHER INTERVENTIONAL TECHNIQUES	1
331	false	Are Natural Orifice Transluminal Endoscopic Surgery and Single-Incision Surgery Viable Techniques for Cholecystectomy?	Pollard, James Scott	18	2012	1	22	JOURNAL OF LAPAROENDOSCOPIC &amp; ADVANCED SURGICAL TECHNIQUES	1
332	false	The ACTIVE (Acute Cholecystitis Trial Invasive Versus Endoscopic) study: multicenter randomized, double-blind, controlled trial of laparoscopic (LC) versus open (LTC) surgery for acute cholecystitis (AC) in adults	Catena, F	1	2008	1		Trials	1
333	false	SAGES guidelines for the clinical application of laparoscopic biliary tract surgery	Overby, D. Wayne	71	2010	2368	24	SURGICAL ENDOSCOPY AND OTHER INTERVENTIONAL TECHNIQUES	1
334	false	Portal biliopathy: a study of 39 surgically treated patients	Agarwal, Anil Kumar	24	2011	33	13	HPB	1
335	false	Laparoscopic cholecystectomy in patient with portal cavernoma and portal hypertension.	Dalvi, A N	3	2001	32	20	Indian journal of gastroenterology : official journal of the Indian Society of Gastroenterology	1
336	false	Cholelithiasis associated with portal cavernoma in children: 2 case reports	Chabchoub, I.	1	2010	507	17	ARCHIVES DE PEDIATRIE	1
337	false	Burden of liver disease in the United States: Summary of a workshop	Kim, WR	314	2002	227	36	HEPATOLOGY	1
338	false	Laparoscopic cholecystectomy vs open cholecystectomy in the treatment of acute cholecystitis: a prospective study	Llujan, JA	1	1998	173	133	Arch Surg	1
339	false	Calculous biliary disease	Ahrendt, SA	4	2007	1612		Sabiston's Textbook of Surgery	1
340	false		Lumley, T.	13	2009			Survey: Analysis of Complex Survey Samples	1
341	false	Is laparoscopic cholecystectomy safe in patients with liver cirrhosis?	Bernardo, Wanderley Marques	1	2011	360	57	Revista da Associacao Medica Brasileira (1992)	1
342	false	THE LEARNING-CURVE FOR LAPAROSCOPIC CHOLECYSTECTOMY	MEYERS, WC	228	1995	55	170	AMERICAN JOURNAL OF SURGERY	1
343	false	Percutaneous cholecystostomy versus gallbladder aspiration for acute cholecystitis: A prospective randomized controlled trial	Ito, K	78	2004	193	183	AMERICAN JOURNAL OF ROENTGENOLOGY	1
344	false	RANDOMIZED CONTROLLED TRIAL OF LAPAROSCOPIC VERSUS MINI CHOLECYSTECTOMY	BARKUN, JS	311	1992	1116	340	LANCET	1
345	false	LAPAROSCOPIC VERSUS OPEN CHOLECYSTECTOMY - HOSPITALIZATION, SICK LEAVE, ANALGESIA AND TRAUMA RESPONSES	BERGGREN, U	196	1994	1362	81	BRITISH JOURNAL OF SURGERY	1
346	false	Conversion rate in laparoscopic cholecystectomy: Evolution from 1993 and current state	Capizzi, FD	14	2003	89	13	JOURNAL OF LAPAROENDOSCOPIC &amp; ADVANCED SURGICAL TECHNIQUES-PART A	1
347	false	Endoscopic management of bile duct stones	Itoi, T	3	2010	69	22	Dig Endosc	1
348	false	Laparoscopic cholecystectomy for cholelithiasis in patients with liver cirrhosis.	Ishikawa, T	2	1995	147	1	Diagnostic and therapeutic endoscopy	1
349	false		Higgins, J. P. T.	1614	2009				1
350	false		Phillips, B	1	2011			Oxford Centre for Evidence-Based Medicine Level of Evidence	1
351	false	A comparison of methods to detect publication bias in meta-analysis	Macaskill, P	509	2001	641	20	STATISTICS IN MEDICINE	1
352	false	INCREASING PREVALENCE OF GALLSTONES IN MALE VETERANS WITH ALCOHOLIC CIRRHOSIS	IBER, FL	36	1990	1593	85	AMERICAN JOURNAL OF GASTROENTEROLOGY	1
353	false	Imaging of the jaundiced patient	O'Regan, D	1	2005	17	66	HOSPITAL MEDICINE	1
354	false	Close relation between cirrhosis and gallstones - Cross-sectional and longitudinal survey	Conte, D	58	1999	49	159	ARCHIVES OF INTERNAL MEDICINE	1
355	false	ALCOHOL AND CHOLELITHIASIS - NECROPSY SURVEY OF CIRRHOTICS	DAVIDSON, JF	41	1962	703	244	AMERICAN JOURNAL OF THE MEDICAL SCIENCES	1
356	false	Palliative percutaneous transhepatic gallbladder drainage of gallbladder empyema before laparoscopic cholecystectomy	Tseng, LJ	28	2000	932	47	HEPATO-GASTROENTEROLOGY	1
357	false	Evolution of cholecystectomy: A tribute to Carl August Langenbuch	De, U	7	2004	97	66	Indian J Surg	1
358	false	ABC of diseases of liver, pancreas, and biliary system - Gallstone disease	Beckingham, IJ	46	2001	91	322	BRITISH MEDICAL JOURNAL	1
359	false	Training background as a factor in the conversion rate of laparoscopic cholecystectomy	Ayerdi, J	13	2001	780	67	AMERICAN SURGEON	1
360	false		SOMASEKAR K	1	2002	6686	78	POSTGRAD MED J	1
361	false	Timing of cholecystectomy for acute biliary pancreatitis: Outcomes of cholecystectomy on first admission and after recurrent biliary pancreatitis	Alimoglu, O	48	2003	256	27	WORLD JOURNAL OF SURGERY	1
362	false	Laparoscopic cholecystectomy in cirrhotic patients: a prospective study	Lacy, AM	1	1997	483	7		1
363	false	Consequences of prolonged wait before gallbladder surgery	Cheruvu, CVN	62	2002	20	84	ANNALS OF THE ROYAL COLLEGE OF SURGEONS OF ENGLAND	1
364	false	Timing of cholecystectomy for acute calculous cholecystitis: A meta-analysis	Papi, C	106	2004	147	99	AMERICAN JOURNAL OF GASTROENTEROLOGY	1
365	false		MORRIS PJ	1	2000	1670	2	OXFORD TXB SURG	1
366	false		ROSEN MJ	16	2001	182	11	SURG LAPARO ENDO PER	1
367	false	Laparoscopic cholecystectomy as a day surgery procedure: Implementation and audit of 136 consecutive cases in a university hospital	Vuilleumier, H	26	2004	737	28	WORLD JOURNAL OF SURGERY	1
368	false	The spectrum and cost of complicated gallstone disease in California	Glasgow, RE	26	2000	1021	135	ARCHIVES OF SURGERY	1
369	false	Acute cholecystitis	Indar, AA	62	2002	639	325	BRITISH MEDICAL JOURNAL	1
370	false	DIAGNOSTIC PERCUTANEOUS ASPIRATION OF THE GALLBLADDER	MCGAHAN, JP	56	1985	619	155	RADIOLOGY	1
371	false	Colecistectomia laparoscopica em cirroticos: Relato preliminary	De Paula, AL	1	1993	69			1
372	false	MASSIVE SPLENOMEGALY - SUPERIOR RESULTS WITH A COMBINED ENDOVASCULAR AND OPERATIVE APPROACH	HIATT, JR	33	1990	1363	125	ARCHIVES OF SURGERY	1
373	false	The learning curve for laparoscopic splenectomy for massive splenomegaly: a single surgeon's experience	Wu Zhong	2	2013	2103	126	CHINESE MEDICAL JOURNAL	1
374	false	Combined procedures in laparoscopic surgery	Wadhwa, A	36	2003	382	13	SURGICAL LAPAROSCOPY ENDOSCOPY &amp; PERCUTANEOUS TECHNIQUES	1
375	false	Hypersplenism	Peck-Radosavljevic, M	61	2001	317	13	EUROPEAN JOURNAL OF GASTROENTEROLOGY &amp; HEPATOLOGY	1
376	false	LAPAROSCOPIC TREATMENT OF HEREDITARY SPHEROCYTOSIS (SPLENECTOMY PLUS CHOLECYSTECTOMY)	TRIAS, M	14	1994	71	4	JOURNAL OF LAPAROENDOSCOPIC SURGERY	1
377	false	Laparoscopic splenectomy may be a superior supportive intervention for cirrhotic patients with hypersplenism	Tomikawa, Morimasa	29	2010	397	25	JOURNAL OF GASTROENTEROLOGY AND HEPATOLOGY	1
378	false	Splenic artery embolization before laparoscopic splenectomy - An update	Poulin, EC	68	1998	870	12	SURGICAL ENDOSCOPY-ULTRASOUND AND INTERVENTIONAL TECHNIQUES	1
379	false	PORTAL-VEIN THROMBOSIS AFTER ELECTIVE SPLENECTOMY - AN UNDERAPPRECIATED, POTENTIALLY LETHAL SYNDROME	RATTNER, DW	105	1993	565	128	ARCHIVES OF SURGERY	1
380	false	Significance of laparoscopic splenectomy in patients with hypersplenism	Watanabe, Yuji	54	2007	549	31	WORLD JOURNAL OF SURGERY	1
381	false	Laparoscopic cholecystectomy and liver cirrhosis	Lledo, JB	1	2011	391	21	Surg Laparosc Endosc Percutan Tech	1
382	false	Evaluation of liver enzymes following elective laparoscopic cholecystectomy: Are they really elevated?	Bickel, Amitai	13	2008	1418	12	JOURNAL OF GASTROINTESTINAL SURGERY	1
383	false	The postoperative splenic/portal vein thrombosis after splenectomy and its prevention - an unresolved issue	Krauth, Maria-Theresa	60	2008	1227	93	HAEMATOLOGICA-THE HEMATOLOGY JOURNAL	1
384	false	Intraobserver and interobserver variations in liver biopsy interpretation in patients with chronic hepatitis C. The French METAVIR Cooperative Study Group		3	1994	15	20	Hepatology	1
385	false	Ultrasound-guided percutaneous transhepatic drainage of gallbladder followed by cholecystectomy for acute cholecystitis. 10 Years' experience	Wong, Sen-Ren	6	1998	19	14	Kaohsiung Journal of Medical Sciences	1
386	false	Laparoscopic cholecystectomy is the preferred approach in cirrhosis: a nationwide, population-based study	Chmielecki, David K.	4	2012	848	14	HPB	1
387	false	ULTRASONICALLY GUIDED PERCUTANEOUS CATHETER DRAINAGE FOR GALLBLADDER EMPYEMA	RADDER, RW	97	1980	330	49	DIAGNOSTIC IMAGING	1
388	false	Laparoscopic splenectomy plus cholecystectomy for treating hereditary spherocytosis combined with cholelithiasis in siblings	Choi, Yoo-Shin	6	2007	317	16	MINIMALLY INVASIVE THERAPY &amp; ALLIED TECHNOLOGIES	1
389	false	Changes in the level of serum liver enzymes after laparoscopic surgery	Tan, M	50	2003	364	9	WORLD JOURNAL OF GASTROENTEROLOGY	1
390	false	A case of portal vein thrombosis after laparoscopy-assisted splenectomy and cholecystectomy in a child	Rossi, Enrica	4	2007	1449	42	JOURNAL OF PEDIATRIC SURGERY	1
391	false	Comparison of liver function after laparoscopically assisted and open distal gastrectomies for patients with liver disease	Yoon, Hong Man	7	2011	1761	25	SURGICAL ENDOSCOPY AND OTHER INTERVENTIONAL TECHNIQUES	1
392	false	Vascular complications after splenectomy for hematologic disorders	Crary, Shelley E.	121	2009	2861	114	BLOOD	1
393	false	Concomitant Laparoscopic Splenectomy and Cholecystectomy	Sasaki, Akira	5	2010	66	20	SURGICAL LAPAROSCOPY ENDOSCOPY &amp; PERCUTANEOUS TECHNIQUES	1
394	false	Concomitant laparoscopic cholecystectomy and splenectomy for surgical management of hereditary spherocytosis	Patton, ML	15	1997	536	63	AMERICAN SURGEON	1
395	false	LAPAROSCOPIC SPLENECTOMY - CLINICAL-EXPERIENCE AND THE ROLE OF PREOPERATIVE SPLENIC ARTERY EMBOLIZATION	POULIN, E	67	1993	445	3	SURGICAL LAPAROSCOPY &amp; ENDOSCOPY	1
396	false	MESENTERIC VENOUS THROMBOSIS OCCURRING LATE AFTER SPLENECTOMY	NAGASUE, N	22	1977	781	64	BRITISH JOURNAL OF SURGERY	1
397	false	Combined laparoscopic splenectomy and cholecystectomy for the treatment of hereditary spherocytosis: Is it safe and effective?	Caprotti, R	16	1999	203	9	SURGICAL LAPAROSCOPY ENDOSCOPY &amp; PERCUTANEOUS TECHNIQUES	1
398	false	Alterations in hepatic function during laparoscopic surgery - An experimental clinical study	Morino, M	70	1998	968	12	SURGICAL ENDOSCOPY-ULTRASOUND AND INTERVENTIONAL TECHNIQUES	1
399	false	Laparoscopic splenectomy is an effective and safe intervention for hypersplenism secondary to liver cirrhosis	Cai, Yun Qiang	30	2011	3791	25	SURGICAL ENDOSCOPY AND OTHER INTERVENTIONAL TECHNIQUES	1
400	false	Putative Predictive Parameters for the Outcome of Laparoscopic Splenectomy A Multicenter Analysis Performed on the Italian Registry of Laparoscopic Surgery of the Spleen	Casaccia, Marco	25	2010	287	251	ANNALS OF SURGERY	1
401	false	Consecutive Concomitant Laparoscopic Splenectomy and Cholecystectomy: An Italian Experience of 30 Patients and Proposition of a Technique	Nobili, Cinzia	4	2011	313	21	JOURNAL OF LAPAROENDOSCOPIC &amp; ADVANCED SURGICAL TECHNIQUES	1
402	false	Acute Portal Vein Thrombosis Unrelated to Cirrhosis: A Prospective Multicenter Follow-up Study	Plessier, Aurelie	141	2010	210	51	HEPATOLOGY	1
403	false	Thrombosis of the splenoportal axis after splenectomy	Romano, Fabrizio	25	2006	483	391	LANGENBECKS ARCHIVES OF SURGERY	1
404	false	Portal vein thrombosis after laparoscopy-assisted splenectomy and cholecystectomy	Brink, JS	22	2003	644	38	JOURNAL OF PEDIATRIC SURGERY	1
405	false	PREOPERATIVE SPLENIC ARTERY-OCCLUSION AS AN ADJUNCT FOR HIGH-RISK SPLENECTOMY	FUJITANI, RM	20	1988	602	54	AMERICAN SURGEON	1
406	false	Liver enzymes are commonly elevated following laparoscopic cholecystectomy: Is elevated intra-abdominal pressure the cause?	Andrei, VE	40	1998	256	15	DIGESTIVE SURGERY	1
407	false	Placement of 0.5% bupivacaine-soaked Surgicel in the gallbladder bed is effective for pain after laparoscopic cholecystectomy	Verma, G. R.	14	2006	1560	20	SURGICAL ENDOSCOPY AND OTHER INTERVENTIONAL TECHNIQUES	1
408	false	LASER VS ELECTROSURGERY IN LAPAROSCOPIC CHOLECYSTECTOMY - A PROSPECTIVE RANDOMIZED TRIAL	BORDELON, BM	15	1993	233	128	ARCHIVES OF SURGERY	1
409	false	Minimally invasive surgery: How goes the revolution?	Matthews, JB	3	1999	513	116	GASTROENTEROLOGY	1
410	false	Laparoscopic cholecystectomy and interventional endoscopy for gallstone complications during pregnancy	Sungler, P	53	2000	267	14	SURGICAL ENDOSCOPY-ULTRASOUND AND INTERVENTIONAL TECHNIQUES	1
411	false	Low-pressure pneumoperitoneum combined with intraperitoneal saline washout for reduction of pain after laparoscopic cholecystectomy - A prospective randomized study	Barczynski, M	23	2004	1368	18	SURGICAL ENDOSCOPY AND OTHER INTERVENTIONAL TECHNIQUES	1
412	false	Surgical practice is evidence based	Howes, N	127	1997	1220	84	BRITISH JOURNAL OF SURGERY	1
413	false	Comparison of outpatient laparoscopic cholecystectomy in a private nonteaching hospital versus a private teaching community hospital.	Smith, M 2nd	2	1997	51	1	JSLS : Journal of the Society of Laparoendoscopic Surgeons	1
414	false	Systematic review of the effectiveness and safety of laparoscopic cholecystectomy	Downs, SH	52	1996	241	78	Ann R Coll Surg Engl	1
415	false	BIPOLAR VERSUS MONOPOLAR CAUTERY SCISSORS FOR LAPAROSCOPIC CHOLECYSTECTOMY - A RANDOMIZED, PROSPECTIVE-STUDY	EDELMAN, DS	23	1995	459	5	SURGICAL LAPAROSCOPY &amp; ENDOSCOPY	1
416	false	Prospective controlled study of endoscopic ultrasonography and endoscopic retrograde cholangiography in patients with suspected common-bileduct lithiasis	Prat, F	214	1996	75	347	LANCET	1
417	false	Transitions in laparoscopic cholecystectomy - The impact of ambulatory surgery	Lau, H	16	2002	323	16	SURGICAL ENDOSCOPY AND OTHER INTERVENTIONAL TECHNIQUES	1
418	false		VIEIRA AM	1	2004	456	96	REV ESP ENFERM DIG	1
419	false	Laparoscopic cholecystectomy: Retrospective comparative evaluation of titanium versus absorbable clips	Bencini, L	7	2003	93	13	JOURNAL OF LAPAROENDOSCOPIC &amp; ADVANCED SURGICAL TECHNIQUES-PART A	1
420	false	One hundred laparoscopic choledochotomies with primary closure of the common bile duct	Decker, G	103	2003	12	17	SURGICAL ENDOSCOPY AND OTHER INTERVENTIONAL TECHNIQUES	1
421	false	A PROSPECTIVE RANDOMIZED TRIAL COMPARING PNEUMOPERITONEUM AND U-SHAPED RETRACTOR ELEVATION FOR LAPAROSCOPIC CHOLECYSTECTOMY	KITANO, S	27	1993	311	7	SURGICAL ENDOSCOPY-ULTRASOUND AND INTERVENTIONAL TECHNIQUES	1
422	false	Laparoscopic management of bile duct and bowel injury during laparoscopic cholecystectomy	Kwon, AH	13	2001	856	25	WORLD JOURNAL OF SURGERY	1
423	false	Biliary stenting alone versus biliary stenting plus sphincterotomy for the treatment of post-laparoscopic cholecystectomy biliary leaks: a prospective randomized study	Mavrogiannis, Christos	29	2006	405	18	EUROPEAN JOURNAL OF GASTROENTEROLOGY &amp; HEPATOLOGY	1
424	false	Laparoscopic common bile duct exploration with T-tube choledochotomy for the management of choledocholithiasis	Lien, HH	18	2005	298	15	JOURNAL OF LAPAROENDOSCOPIC &amp; ADVANCED SURGICAL TECHNIQUES	1
425	false	Laparoscopic treatment of choledocholithiasis using modified biliary stents	Kim, EK	16	2004	303	18	SURGICAL ENDOSCOPY AND OTHER INTERVENTIONAL TECHNIQUES	1
426	false	LAPAROSCOPIC CHOLECYSTECTOMY IN THE TREATMENT OF ACUTE CHOLECYSTITIS	LUJAN, JA	43	1995	75	181	JOURNAL OF THE AMERICAN COLLEGE OF SURGEONS	1
427	false	Prediction of common bile duct stones prior to cholecystectomy - A prospective validation of a discriminant analysis function	Trondsen, E	78	1998	162	133	ARCHIVES OF SURGERY	1
428	false			15	2004				1
429	false	The consensus conference on the treatment of in situ ductal carcinoma of the breast, April 22-25, 1999	Schwartz, GF	14	2000	4	6	Breast J	1
430	false	Need for expertise based randomised controlled trials	Devereaux, PJ	235	2005	88	330	BRITISH MEDICAL JOURNAL	1
431	false	Laparoscopic cholecystectomy in the treatment of biliary lithiasis: outpatient surgery or short stay unit?	Vieira, AM	12	2004	452	96	REVISTA ESPANOLA DE ENFERMEDADES DIGESTIVAS	1
432	false	Biliary tract complications in laparoscopic cholecystectomy - A multicenter study of 148 biliary tract injuries in 26,440 operations	Regoly-Merei, J	45	1998	294	12	SURGICAL ENDOSCOPY-ULTRASOUND AND INTERVENTIONAL TECHNIQUES	1
433	false	Evaluation of quality of life after laparoscopic surgery - Evidence-based guidelines of the European Association for Endoscopic Surgery	Korolija, D	146	2004	879	18	SURGICAL ENDOSCOPY AND OTHER INTERVENTIONAL TECHNIQUES	1
434	false	Needlescopic cholecystectomy: Prospective study of 150 patients.	Lai, E. C. S.	17	2003	238	9	Hong Kong Medical Journal	1
435	false	Endo-GIA for ligation of dilated cystic duct during laparoscopic cholecystectomy: An alternative, novel, and easy method	Yeh, CN	9	2004	153	14	JOURNAL OF LAPAROENDOSCOPIC &amp; ADVANCED SURGICAL TECHNIQUES-PART A	1
436	false	Primary closure versus T-tube drainage after laparoscopic common bile duct stone exploration	Gurusamy, K. S.	13	2007			COCHRANE DATABASE OF SYSTEMATIC REVIEWS	1
437	false	COMPARISON OF MORTALITY-RATES FOR OPEN AND CLOSED CHOLECYSTECTOMY IN THE ELDERLY - CONNECTICUT STATEWIDE SURVEY	FELDMAN, MG	24	1994	165	4	JOURNAL OF LAPAROENDOSCOPIC SURGERY	1
438	false	Coledocolitiasis. Eleccion de una terapia basada en la evidencia. Revision sistematica de la literatura	Vial, G. M.	9	2005	404	57	Rev. Chil. Cir.	1
439	false	Patient evaluation and management with selective use of magnetic resonance cholangiography and endoscopic retrograde cholangiopancreatography before laparoscopic cholecystectomy	Liu, TH	60	2001	33	234	ANNALS OF SURGERY	1
440	false	Laparoscopic cholecystectony in patients over 70 years of age: review of 176 cases	Perez Lara, F. J.	8	2006	42	98	REVISTA ESPANOLA DE ENFERMEDADES DIGESTIVAS	1
441	false	Improvement in gastrointestinal symptoms and quality of life after cholecystectomy	Finan, Kelly R.	18	2006	196	192	AMERICAN JOURNAL OF SURGERY	1
442	false	Mirizzi syndrome: An extra hazard for laparoscopic surgery	Bagia, JS	20	2001	394	71	AUSTRALIAN AND NEW ZEALAND JOURNAL OF SURGERY	1
443	false	GALLBLADDER STONES - THERAPEUTIC STRATEGY - REPORT OF THE EUROPEAN CONSENSUS CONFERENCE	WEIL, B	6	1992	251	16	GASTROENTEROLOGIE CLINIQUE ET BIOLOGIQUE	1
444	false	Outpatient laparoscopic cholecystectomy. Experience in 357 patients	Pattillo, SJC	5	2004	429	132	REVISTA MEDICA DE CHILE	1
445	false	A prospective randomized study of prophylactic antibiotics in elective laparoscopic cholecystectomy	Koc, M	39	2003	1716	17	SURGICAL ENDOSCOPY AND OTHER INTERVENTIONAL TECHNIQUES	1
446	false	Routine intraoperative cholangiography is feasible and efficient during laparoscopic cholecystectomy	Millat, B	22	1997	22	44	HEPATO-GASTROENTEROLOGY	1
447	false	Routine laparoscopic cholecystectomy after endoscopic sphincterotomy for choledocholithiasis in octogenarians: is it worth the risk?	Costi, R.	18	2007	41	21	SURGICAL ENDOSCOPY AND OTHER INTERVENTIONAL TECHNIQUES	1
448	false	Predicting iatrogenic gall bladder perforation during laparoscopic cholecystectomy: A multivariate logistic regression analysis of risk factors	Mohiuddin, K	11	2006	130	76	ANZ JOURNAL OF SURGERY	1
449	false	[Safety of laparoscopic cholecystectomy in complicated vesicular disease].	Perez-Morales, Alfonso	3	2005	15	73	Cirugia y cirujanos	1
450	false	The "50-50 criteria" on postoperative day 5 - An accurate predictor of liver failure and death after hepatectomy	Balzan, S	416	2005	824	242	ANNALS OF SURGERY	1
451	false	Cardiac hepatopathy: Clinical, hemodynamic, and histologic characteristics and correlations	Myers, RP	75	2003	393	37	HEPATOLOGY	1
452	false	IDENTIFICATION OF BILE-DUCT STONES IN PATIENTS UNDERGOING LAPAROSCOPIC CHOLECYSTECTOMY	JOYCE, WP	85	1991	1174	78	BRITISH JOURNAL OF SURGERY	1
453	false	REDUCED POSTOPERATIVE HOSPITALIZATION AFTER LAPAROSCOPIC CHOLECYSTECTOMY	GRACE, PA	214	1991	160	78	BRITISH JOURNAL OF SURGERY	1
454	false	Management of choledocholithiasis: Comparison between laparoscopic common bile duct exploration and intraoperative endoscopic sphincterotomy	Wei, Q	18	2003	2856	9	WORLD JOURNAL OF GASTROENTEROLOGY	1
455	false	Intraoperative cholangiography in laparoscopic cholecystectomy: A review of 734 consecutive cases	Ladocsi, LT	37	1997	150	63	AMERICAN SURGEON	1
456	false	Prospective audit of laparoscopic cholecystectomy experience at a secondary referral centre in South Australia	Tan, JTH	13	2006	335	76	ANZ JOURNAL OF SURGERY	1
457	false	Advantages of mini-laparoscopic vs conventional laparoscopic cholecystectomy - Results of a prospective randomized trial	Novitsky, YW	83	2005	1178	140	ARCHIVES OF SURGERY	1
458	false	Minimally invasive surgery	Jaffray, B	22	2005	537	90	ARCHIVES OF DISEASE IN CHILDHOOD	1
459	false	Hydro-Jet-assisted laparoscopic cholecystectomy: A prospective randomized clinical study	Shekarriz, H	19	2003	635	133	SURGERY	1
460	false	Increased cholecystectomy rate in the laparoscopic era - A study of the potential causative factors	Mallon, P	14	2006	883	20	SURGICAL ENDOSCOPY AND OTHER INTERVENTIONAL TECHNIQUES	1
461	false	PARTIAL CHOLECYSTECTOMY	LERNER, AI	4	1950	54	63	CANADIAN MEDICAL ASSOCIATION JOURNAL	1
462	false	Increased cholecystectomy rate in the laparoscopic era: a study of the potential causative factors	Sipos, Peter	3	2007	1245	21	SURGICAL ENDOSCOPY AND OTHER INTERVENTIONAL TECHNIQUES	1
463	false	Cholecystostomy and transcholecystic biliary access.	Ginat, Daniel	20	2008	2	11	Techniques in vascular and interventional radiology	1
464	false	The diagnosis of acute cholecystitis in patients undergoing early laparoscopic cholecystectomy in a community hospital	Al-azawi, Dhafir	8	2007	19	17	SURGICAL LAPAROSCOPY ENDOSCOPY &amp; PERCUTANEOUS TECHNIQUES	1
465	false	Treatment of acute cholecystitis non-critically Ill patients at high surgical risk: Comparison of clinical outcomes after gallbladder aspiration and after percutaneous cholecystostomy	Chopra, S	53	2001	1025	176	AMERICAN JOURNAL OF ROENTGENOLOGY	1
466	false	Acute cholecystitis: MR findings and differentiation from chronic cholecystitis	Altun, Ersan	28	2007	174	244	RADIOLOGY	1
467	false	MR imaging of acute biliary disorders	Watanabe, Yuji	37	2007	477	27	RADIOGRAPHICS	1
468	false	Definitions, pathophysiology, and epidemiology of acute cholangitis and cholecystitis: Tokyo Guidelines	Kimura, Yasutoshi	90	2007	15	14	JOURNAL OF HEPATO-BILIARY-PANCREATIC SURGERY	1
469	false	Impact of risk factors for prolonged operative time in laparoscopic cholecystectomy	Zdichavsky, Marty	13	2012	1033	24	EUROPEAN JOURNAL OF GASTROENTEROLOGY &amp; HEPATOLOGY	1
470	false	Randomized trial of early versus delayed laparoscopic cholecystectomy for acute cholecystitis	Lai, PBS	210	1998	764	85	BRITISH JOURNAL OF SURGERY	1
471	false	Laparoscopic cholecystectomy in the elderly - A prospective study	Pessaux, P	57	2000	1067	14	SURGICAL ENDOSCOPY-ULTRASOUND AND INTERVENTIONAL TECHNIQUES	1
472	false	Chemoradiation with and without surgery in patients with locally advanced squamous cell carcinoma of the esophagus	Stahl, M	592	2005	2310	23	JOURNAL OF CLINICAL ONCOLOGY	1
473	false	Management of complicated umbilical hernias in patients with end-stage liver disease and refractory ascites	Fagan, SP	25	2004	679	135	SURGERY	1
474	false	FACTORS ASSOCIATED WITH SUCCESSFUL LAPAROSCOPIC CHOLECYSTECTOMY FOR ACUTE CHOLECYSTITIS	RATTNER, DW	177	1993	233	217	ANNALS OF SURGERY	1
475	false		KRAHENBUHL L	1	2001	30	25	WORLD J SURG	1
476	false	Randomized clinical trial of day-care versus overnight-stay laparoscopic cholecystectomy	Johansson, M	73	2006	40	93	BRITISH JOURNAL OF SURGERY	1
477	false	METASTATIC CARCINOMA IN THE CIRRHOTIC LIVER	UTSUNOMIYA, T	11	1993	776	166	AMERICAN JOURNAL OF SURGERY	1
478	false	Rare occurrence of metastatic colorectal cancers in livers with replicative hepatitis B infection	Song, E	18	2001	529	181	AMERICAN JOURNAL OF SURGERY	1
479	false		LAU WY	1	1996	224		ANN SURG	1
480	false	Complications of cirrhosis. II. Renal and circulatory dysfunction. Lights and shadows in an important clinical problem	Arroyo, V	101	2000	157	32	JOURNAL OF HEPATOLOGY	1
481	false		WATZ JM	1	2006	1014	141	ARCH SURG-CHICAGO	1
482	false		VALLA D	2	1993	41		MONOGRAPHIES ASS FRA	1
483	false	Natural history of hepatopulmonary syndrome: Impact of liver transplantation	Swanson, KL	203	2005	1122	41	HEPATOLOGY	1
484	false	Endoscopic sphincterotomy in patients with liver cirrhosis	Prat, F	19	1996	127	43	GASTROINTESTINAL ENDOSCOPY	1
485	false	What anaesthetists need to know about viral hepatitis	Lentschener, C	4	2003	794	47	ACTA ANAESTHESIOLOGICA SCANDINAVICA	1
486	false	MANAGEMENT OF SPONTANEOUS UMBILICAL HERNIA DISRUPTION IN THE CIRRHOTIC PATIENT	LEMMER, JH	34	1983	30	198	ANNALS OF SURGERY	1
487	false			1	2008	898	32	GASTROENTEROL CLIN B	1
488	false	Hemodynamic evaluation before liver transplantation - Insights into the portal hypertensive syndrome	Blei, Andres T.	17	2007	S323	41	JOURNAL OF CLINICAL GASTROENTEROLOGY	1
489	false	TREATMENT OF BLEEDING STOMAL VARICES - REPORT OF A CASE AND REVIEW OF THE LITERATURE	CONTE, JV	41	1990	308	33	DISEASES OF THE COLON &amp; RECTUM	1
490	false	Bacterial flora and cirrhosis	Jouet, P	3	2003	738	27	GASTROENTEROLOGIE CLINIQUE ET BIOLOGIQUE	1
491	false	Kupffer cells of cirrhotic rat livers sensitize colon cancer cells to Fas mediated apoptosis	Song, E	17	2001	1265	84	BRITISH JOURNAL OF CANCER	1
492	false	LAPAROSCOPIC CHOLECYSTECTOMY FOR PATIENTS WHO HAVE HAD PREVIOUS ABDOMINAL-SURGERY	MILLER, K	26	1993	400	7	SURGICAL ENDOSCOPY-ULTRASOUND AND INTERVENTIONAL TECHNIQUES	1
493	false	Localized gallbladder carcinoma: sonographic findings	Sato, M	10	2001	619	26	ABDOMINAL IMAGING	1
494	false			6	2004	B324	28	GASTROENTEROL CLIN B	1
495	false	PREDICTION OF PULMONARY COMPLICATIONS AFTER TRANSTHORACIC ESOPHAGECTOMY	NAGAWA, H	65	1994	860	81	BRITISH JOURNAL OF SURGERY	1
496	false		ZUKER KA	2	1993	508	165	AM J SURG	1
497	false	Laparoscopic cholecystectomy in patients with a history of gastrectomy	Sasaki, Akira	19	2008	790	38	SURGERY TODAY	1
498	false	LAPAROSCOPIC CHOLECYSTECTOMY - TREATMENT OF CHOICE FOR SYMPTOMATIC CHOLELITHIASIS	SCHIRMER, BD	253	1991	665	213	ANNALS OF SURGERY	1
499	false	Outcome of laparoscopic cholecystectomy in patients 80 years and older	Tambyraja, AL	46	2004	745	28	WORLD JOURNAL OF SURGERY	1
500	false	Predictive factors for the type of surgery in acute cholecystitis	Schafer, M	57	2001	291	182	AMERICAN JOURNAL OF SURGERY	1
501	false	Percutaneous cholecystostomy in acute cholecystitis in high-risk patients: An analysis of 69 patients	Kiviniemi, H	45	1998	299	83	INTERNATIONAL SURGERY	1
502	false	Cholecystitis in the octogenarian: Is laparoscopic cholecystectomy the best approach?	Uecker, J	42	2001	637	67	AMERICAN SURGEON	1
503	false	LAPAROSCOPIC CHOLECYSTECTOMY - THE EUROPEAN EXPERIENCE	PERISSAT, J	96	1993	444	165	AMERICAN JOURNAL OF SURGERY	1
504	false	Laparoscopic cholecystectomy and choledocholithotomy in patients with a previous gastrectomy	Kwon, AH	29	2001	614	193	JOURNAL OF THE AMERICAN COLLEGE OF SURGEONS	1
505	false	Laparoscopic cholecystectomy in acute cholecystitis - What is the optimal timing for operation?	Koo, KP	130	1996	540	131	ARCHIVES OF SURGERY	1
506	false		ROBERT AC	1	2008	533	143	ARCH SURG-CHICAGO	1
507	false	Bile duct injury in the era of laparoscopic cholecystectomy (Br J Surg 2006; 93 : 158-168)	Manson, J	2	2006	640	93	BRITISH JOURNAL OF SURGERY	1
508	false	Laparoscopic cholecystectomy: What are the factors determining difficulty?	Daradkeh, S	6	2001	76	48	HEPATO-GASTROENTEROLOGY	1
509	false	[Difficult laparoscopic cholecystectomy].	Lazar, F	2	2001	269	96	Chirurgia (Bucharest, Romania : 1990)	1
510	false	Prospective evaluation of patients with acute cholecystitis treated with percutaneous cholecystostomy and interval laparoscopic cholecystectomy.	Paran, Haim	25	2006	101	4	International journal of surgery (London, England)	1
511	false	Can bile duct injuries be prevented? A new technique in laparoscopic cholecystectomy	Sari, YS	2	2005	14	17	BMC Surg	1
512	false	Direct trocar insertion vs veress needle in nonobese patients undergoing laparoscopic procedures - A randomized prospective single-center study	Agresta, F	42	2004	1778	18	SURGICAL ENDOSCOPY AND OTHER INTERVENTIONAL TECHNIQUES	1
513	false	Role of fundus-first laparoscopic cholecystectomy in the management of acute cholecystitis in elderly patients	Wang, YC	10	2006	124	16	JOURNAL OF LAPAROENDOSCOPIC &amp; ADVANCED SURGICAL TECHNIQUES	1
514	false	For patients with predicted low risk for choledocholithiasis undergoing laparoscopic cholecystectomy, selective intraoperative cholangiography and postoperative endoscopic retrograde cholangiopancreatography is an effective strategy to limit unnecessary procedures	Byrne, Michael F.	20	2009	1933	23	SURGICAL ENDOSCOPY AND OTHER INTERVENTIONAL TECHNIQUES	1
515	false	Initial laparoscopic access using an optical trocar without pneumoperitoneum is safe and effective in the morbidly obese	Rabl, Charlotte	14	2008	126	15	SURGICAL INNOVATION	1
516	false	Twelve years of laparoscopic cholecystectomy. One institution's results of a prospective trial of 4498 cholecystectomies	Wolnerhanssen, BK	14	2005	263	76	CHIRURG	1
517	false	BILE LEAKAGE AFTER BILIARY-TRACT SURGERY - A LAPAROSCOPIC PERSPECTIVE	MORGENSTERN, L	30	1993	432	7	SURGICAL ENDOSCOPY-ULTRASOUND AND INTERVENTIONAL TECHNIQUES	1
518	false	Dome down laparosonic cholecystectomy.	Rosenberg, J	10	2004	48	93	Scandinavian journal of surgery : SJS : official organ for the Finnish Surgical Society and the Scandinavian Surgical Society	1
519	true	Fundus-first laparoscopic cholecystectomy - A safe means of reducing the conversion rate	Mahmud, S	31	2002	581	16	SURGICAL ENDOSCOPY AND OTHER INTERVENTIONAL TECHNIQUES	1
520	false	GRIPPING THE DIFFICULT GALL BLADDER DURING LAPAROSCOPIC CHOLECYSTECTOMY	Patkin, Michael	1	2008	1115	78	ANZ JOURNAL OF SURGERY	1
521	false	Surgical therapy of iatrogenic lesions of biliary tract	Ahrendt, SA	66	2001	1360	25	WORLD JOURNAL OF SURGERY	1
522	false	Prevention of stress ulceration: Current trends in critical care	Daley, RJ	95	2004	2008	32	CRITICAL CARE MEDICINE	1
523	false	Angiogenesis of liver metastases - Role of sinusoidal endothelial cells	Gervaz, P	26	2000	980	43	DISEASES OF THE COLON &amp; RECTUM	1
524	false	Decompensated portal cirrhosis: report of 112 cases	Chapman, C	56	1931	237	97	JAMA	1
525	false	Evidence that metastasis is less common in cirrhotic than normal liver: a systematic review of post-mortem case-control studies	Seymour, K	36	1999	1237	86	BRITISH JOURNAL OF SURGERY	1
526	false	HIGH METALLOPROTEINASE INHIBITOR CONTENT OF HUMAN CIRRHOSIS AND ITS POSSIBLE CONFERENCE OF METASTASIS RESISTANCE	BARSKY, SH	30	1988	102	80	JOURNAL OF THE NATIONAL CANCER INSTITUTE	1
527	false	Hypercoagulation and thrombophilia in liver disease	Northup, P. G.	97	2008	2	6	JOURNAL OF THROMBOSIS AND HAEMOSTASIS	1
528	false	Pre- and postoperative immunonutrition in patients undergoing liver transplantation: a pilot study of safety and efficacy	Plank, LD	46	2005	288	24	CLINICAL NUTRITION	1
529	false	Bacterial translocation after cirrhotic liver resection: A clinical investigation of 181 patients	Yeh, DC	28	2003	209	111	JOURNAL OF SURGICAL RESEARCH	1
530	false	STRESS-ULCERS AND ORGAN FAILURE IN INTUBATED PATIENTS IN SURGICAL INTENSIVE-CARE UNITS	MARTIN, LF	45	1992	332	215	ANNALS OF SURGERY	1
531	false	Selective decontamination of the digestive tract to prevent postoperative infection: A randomized placebo-controlled trial in liver transplant patients	Zwaveling, JH	49	2002	1204	30	CRITICAL CARE MEDICINE	1
532	false	ESOPHAGOGASTRECTOMY FOR CARCINOMA IN CIRRHOTIC-PATIENTS	BELGHITI, J	10	1990	388	37	HEPATO-GASTROENTEROLOGY	1
533	false	Guidelines for the management of complications in patients with cirrhosis		2	2008	887	32	Gastroenterol Clin Biol	1
534	false	Cirrhosis of the liver with special reference to the surgical aspects	Henrikson, EC	32	1936	413	32	ARCHIVES OF SURGERY	1
535	false	Risk factors for postoperative infectious complications in noncolorectal abdominal surgery - A multivariate analysis based on a prospective multicenter study of 4718 patients	Pessaux, P	133	2003	314	138	ARCHIVES OF SURGERY	1
536	false	Ceftriaxone pharmacokinetics during iatrogenic hydroxyethyl starch-induced hypoalbuminemia - A model to explore the effects of decreased protein binding capacity on highly bound drugs	Mimoz, O	18	2000	735	93	ANESTHESIOLOGY	1
537	false	PROGNOSIS AND LONG-TERM RECURRENCE OF SPONTANEOUS BACTERIAL PERITONITIS IN CIRRHOSIS	SILVAIN, C	19	1993	188	19	JOURNAL OF HEPATOLOGY	1
538	false	Laparoscopic repair for perforated peptic ulcer - A Randomized controlled trial	Siu, WT	147	2002	313	235	ANNALS OF SURGERY	1
539	false		BELGHITI J	1	1993	15		MONOGRAPHIES AFC	1
540	false		BELGHITI J	1	1993	61		MONOGRAPHIES AFC	1
541	false	Bacterial infections in cirrhosis: Epidemiological changes with invasive procedures and norfloxacin prophylaxis	Fernandez, J	449	2002	140	35	HEPATOLOGY	1
542	false	Esophageal cancer with cirrhosis of the liver: Results of esophagectomy in 18 consecutive patients	Tachibana, M	19	2000	758	7	ANNALS OF SURGICAL ONCOLOGY	1
543	false	PATHO-PHYSIOLOGY OF ASCITES AND FUNCTIONAL RENAL-FAILURE IN CIRRHOSIS	ARROYO, V	57	1988	239	6	JOURNAL OF HEPATOLOGY	1
544	false	DRUG-THERAPY - DRUG ADMINISTRATION IN HEPATIC-DISEASE	WILLIAMS, RL	93	1983	1616	309	NEW ENGLAND JOURNAL OF MEDICINE	1
545	false	Comparison of results of KTP/532 laser versus monopolar electrosurgical dissection in laparoscopic cholecystectomy.	Lane, G E	9	1993	209	3	Journal of laparoendoscopic surgery	1
546	false		RIVIERE AP	1	2005			LAPAROSCOPY USEFULNE	1
547	false	Routine intraoperative aspiration of gallbladder during laparoscopic cholecystectomy	Calik, A.	6	2007	1578	21	SURGICAL ENDOSCOPY AND OTHER INTERVENTIONAL TECHNIQUES	1
548	false	Laparoscopic cholecystectomy in 1994 - Results of a prospective survey conducted by SFCERO on 4,624 cases	Collet, D	18	1997	56	11	SURGICAL ENDOSCOPY-ULTRASOUND AND INTERVENTIONAL TECHNIQUES	1
549	false	Efficacy of absorbable clips compared with metal clips for cystic duct ligation in laparoscopic cholecystectomy	Yano, H	19	2003	18	33	SURGERY TODAY	1
550	false	History of laparoscopic surgery	Vecchio, R	46	2000	87	42	PANMINERVA MEDICA	1
551	false		*ANDEM	1	1994			EV METH COEL CHIR DI	1
552	false	Three-port vs standard four-port laparoscopic cholecystectomy - A prospective randomized study	Trichak, S	50	2003	1434	17	SURGICAL ENDOSCOPY AND OTHER INTERVENTIONAL TECHNIQUES	1
553	false	Laparoscopic surgery - An excellent approach in elderly patients	Weber, DM	76	2003	1083	138	ARCHIVES OF SURGERY	1
554	false	Comparison of endoscopic sphincterotomy and laparoscopic exploration of the common bile duct	Tranter, SE	151	2002	1495	89	BRITISH JOURNAL OF SURGERY	1
555	false	Management of gallbladder stones during pregnancy: Conservative treatment or laparoscopic cholecystectomy?	Daradkeh, S	17	1999	3074	46	HEPATO-GASTROENTEROLOGY	1
556	false	Grading strength of recommendations and quality of evidence in clinical guidelines - Report from an American College of Chest Physicians task force	Guyatt, G	640	2006	174	129	CHEST	1
557	false	Quality-of-life assessment of surgical reconstruction after laparoscopic cholecystectomy-induced bile duct injuries - What happens at 5 years and beyond?	Sarmiento, JM	39	2004	483	139	ARCHIVES OF SURGERY	1
558	false	Laparoscopic cholecystectomy: laser versus electrosurgery.	Corbitt, J D Jr	16	1991	85	1	Surgical laparoscopy &amp; endoscopy	1
559	false	Laparoscopic minimal-access surgery: Where are we now? Where are we going?	Young-Fadok, TM	8	2000	S148	118	GASTROENTEROLOGY	1
560	false	Laparoscopic and laparotomic cholecystectomy: A randomized trial comparing postoperative respiratory function	Mimica, Z	40	2000	153	67	RESPIRATION	1
561	false		ELDER S	4	1996	218	6	SURG LAPARO ENDO PER	1
562	false	A prospective, randomised trial of prophylactic antibiotics versus bag extraction in the prophylaxis of wound infection in laparoscopic cholecystectomy	Harling, R	36	2000	408	82	ANNALS OF THE ROYAL COLLEGE OF SURGEONS OF ENGLAND	1
563	false	Cost-effective method for laparoscopic choledochotomy	Griniatsos, J	17	2005	35	75	ANZ JOURNAL OF SURGERY	1
564	false	Laparoscopic versus small-incision cholecystectomy for patients with symptomatic cholecystolithiasis	Keus, F.	28	2006			COCHRANE DATABASE OF SYSTEMATIC REVIEWS	1
565	false	Biliary stenting alone versus biliary stenting plus sphincterotomy for the treatment of post-laparoscopic cholecystectomy bile leaks	Carr-Locke, Abdul D. L.	3	2006	1053	18	EUROPEAN JOURNAL OF GASTROENTEROLOGY &amp; HEPATOLOGY	1
566	false	Preoperative endoscopic sphincterotomy versus laparoendoscopic rendezvous in patients with gallbladder and bile duct stones	Morino, Mario	85	2006	889	244	ANNALS OF SURGERY	1
567	false	Meta-analysis suggests antibiotic prophylaxis is not warranted in low-risk patients undergoing laparoscopic cholecystectomy	Al-Ghnaniem, R	25	2003	365	90	BRITISH JOURNAL OF SURGERY	1
568	false	A population-based cohort study comparing laparoscopic cholecystectomy and open cholecystectomy	Zacks, SL	110	2002	334	97	AMERICAN JOURNAL OF GASTROENTEROLOGY	1
569	false	Laparoscopic cholecystectomy versus mini-laparotomy cholecystectomy - A prospective, randomized, single-blind study	Ros, A	101	2001	741	234	ANNALS OF SURGERY	1
570	false	Estimated costs of biliary tract complications in laparoscopic cholecystectomy based upon Medicare cost/charge ratios - A case-control study	Woods, MS	14	1996	1004	10	SURGICAL ENDOSCOPY-ULTRASOUND AND INTERVENTIONAL TECHNIQUES	1
571	false		ELDER S	1	1998	200	8	SURG LAPARO ENDO PER	1
572	false	Zeus robot-assisted laparoscopic cholecystectomy in comparison with conventional laparoscopic cholecystectomy.	Zhou, Han-Xin	20	2006	115	5	Hepatobiliary &amp; pancreatic diseases international : HBPD INT	1
573	false	CHYLOUS ASCITES IN CIRRHOSIS - A RETROSPECTIVE STUDY OF 20 CASES	SULTAN, S	27	1990	842	14	GASTROENTEROLOGIE CLINIQUE ET BIOLOGIQUE	1
574	false	Identification of high- and low-risk patients before liver transplantation: A prospective cohort study of nutritional and metabolic parameters in 150 patients	Selberg, O	201	1997	652	25	HEPATOLOGY	1
575	false	Nutritional assessment in cirrhosis	Buyse, S.	9	2008	265	32	GASTROENTEROLOGIE CLINIQUE ET BIOLOGIQUE	1
576	false	Analgesic efficacy and safety of nefopam vs. propacetamol following hepatic resection	Mimoz, O	67	2001	520	56	ANAESTHESIA	1
577	false	Disasters of endoscopic surgery and how to avoid them: Error analysis	Troidl, H	13	1999	846	23	WORLD JOURNAL OF SURGERY	1
578	false	Laparoscopic cholecystectomy without routine operative cholangiography does not result in significant problems related to retained stones	Thornton, DJA	17	2002	592	16	SURGICAL ENDOSCOPY AND OTHER INTERVENTIONAL TECHNIQUES	1
579	false	Modified technique of gasless laparoscopic cholecystectomy in a developing country: A 5-year experience	Nande, AG	9	2002	366	19	DIGESTIVE SURGERY	1
580	false	GALLSTONES - LAPAROSCOPIC TREATMENT, INTRACORPOREAL LITHOTRIPSY FOLLOWED BY CHOLECYSTOSTOMY OR CHOLECYSTECTOMY - A PERSONAL TECHNIQUE	PERISSAT, J	122	1989	373	21	ENDOSCOPY	1
581	false	Intraoperative cholangiography and bile duct injury	Sarli, L	16	2006	176	20	SURGICAL ENDOSCOPY AND OTHER INTERVENTIONAL TECHNIQUES	1
582	false	A comparative study of early vs. delayed laparoscopic cholecystectomy in acute cholecystitis.	Yadav, R P	17	2009	16	7	Kathmandu University medical journal (KUMJ)	1
583	false	Three simple steps during closed laparoscopic entry may minimize major injuries	Vilos, George A.	13	2009	758	23	SURGICAL ENDOSCOPY AND OTHER INTERVENTIONAL TECHNIQUES	1
584	false	Tape ligature of cystic duct and fundus-down approach for safety laparoscopic cholecystectomy: Outcome of 500 patients	Ichihara, T	7	2004	362	51	HEPATO-GASTROENTEROLOGY	1
585	false	BILE-DUCT INJURY AND BILE LEAKAGE IN LAPAROSCOPIC CHOLECYSTECTOMY	HUANG, SM	24	1993	1590	80	BRITISH JOURNAL OF SURGERY	1
586	false	Surgical repair after bile duct and vascular injuries during laparoscopic cholecystectomy: When and how?	Bachellier, P	38	2001	1335	25	WORLD JOURNAL OF SURGERY	1
587	false		NERI V	1	2007	225	11	SLS	1
588	false	Usefulness of intraoperative fluorescence imaging to evaluate local anatomy in hepatobiliary surgery	Mitsuhashi, Noboru	49	2008	508	15	JOURNAL OF HEPATO-BILIARY-PANCREATIC SURGERY	1
589	false	Considerations concerning laparoscopic cholecystectomy in the extremely elderly	Pavlidis, Theodoros E.	23	2008	56	18	JOURNAL OF LAPAROENDOSCOPIC &amp; ADVANCED SURGICAL TECHNIQUES	1
590	false	Incidence, risk factors, and prevention of biliary tract injuries during laparoscopic cholecystectomy in Switzerland	Krahenbuhl, L	86	2001	1325	25	WORLD JOURNAL OF SURGERY	1
591	false	Risk factors for conversion of laparoscopic to open cholecystectomy	Kanaan, SA	40	2002	20	106	JOURNAL OF SURGICAL RESEARCH	1
592	false		ABDULLOEV DA	3	2007	68	166	VESTN KHIR IM I I GR	1
593	false	Is Early Laparoscopic Cholecystectomy Safe After the "Safe Period'?	Farooq, Tahir	11	2009	471	19	JOURNAL OF LAPAROENDOSCOPIC &amp; ADVANCED SURGICAL TECHNIQUES	1
594	false	Body-First Laparoscopic Cholecystectomy: A Three-Trocar Technique for Difficult Gallbladders	Tuveri, Massimiliano	3	2009	415	19	JOURNAL OF LAPAROENDOSCOPIC &amp; ADVANCED SURGICAL TECHNIQUES	1
595	false	The significance of cystic duct stones encountered during laparoscopic cholecystectomy	Mahmud, S	20	2001	460	15	SURGICAL ENDOSCOPY-ULTRASOUND AND INTERVENTIONAL TECHNIQUES	1
596	false	[Laparoscopic cholecystectomy for acute cholecystitis: our experience].	Ferrozzi, L	2	2004	80	25	Il Giornale di chirurgia	1
597	false	Laparoscopic treatment of Mirizzi syndrome: a systematic review	Antoniou, Stavros A.	39	2010	33	24	SURGICAL ENDOSCOPY AND OTHER INTERVENTIONAL TECHNIQUES	1
598	false	Use of Retrieval Bags in Incidental Gallbladder Cancer Cases	Goetze, Thorsten Oliver	8	2009	2161	33	WORLD JOURNAL OF SURGERY	1
599	false	[Conversion in laparoscopic cholecystectomy].	Tarcoveanu, E	7	2005	437	100	Chirurgia (Bucharest, Romania : 1990)	1
600	false	[Difficult laparoscopic cholecystectomy].	Palade, R	4	1997	87	92	Chirurgia (Bucharest, Romania : 1990)	1
601	false	Significance of Preoperative ultrasound measurement of gallbladder wall thickness	Majeski, James	5	2007	926	73	AMERICAN SURGEON	1
602	false	Intraoperative Cholangiography in Modern Surgical Practice	Akolekar, Deepika	8	2009	130	26	DIGESTIVE SURGERY	1
603	false	Direct trocar insertion versus Veress needle insertion in laparoscopic cholecystectomy	Yerdel, MA	51	1999	247	177	AMERICAN JOURNAL OF SURGERY	1
604	false		BALLAL M	1	2009	2338	6	SURG ENDOSC	1
605	false	Results of laparoscopic cholecystectomy in a third-level university hospital after 17 years of experience	Priego, P.	6	2009	20	101	REVISTA ESPANOLA DE ENFERMEDADES DIGESTIVAS	1
606	false	Bile duct injury after laparoscopic cholecystectomy - The United States experience	MacFadyen, BV	199	1998	315	12	SURGICAL ENDOSCOPY-ULTRASOUND AND INTERVENTIONAL TECHNIQUES	1
607	false	Evaluation of fundus-first laparoscopic cholecystectomy.	Gupta, Amit	9	2004	255	8	JSLS : Journal of the Society of Laparoendoscopic Surgeons	1
608	false	[Gallbladder carcinoma. Personal case histories].	Interlandi, A	1	1999	491	54	Minerva chirurgica	1
609	false	High mortality rate in patients with advanced liver disease independent of exposure to general anesthesia	Cheung, RC	3	2005	172	17	JOURNAL OF CLINICAL ANESTHESIA	1
610	false	Intraoperative findings and postoperative complications in laparoscopic cholecystectomy: The Greek Experience with 5,539 patients in a single center	Konstadoulakis, MM	10	2004	31	14	JOURNAL OF LAPAROENDOSCOPIC &amp; ADVANCED SURGICAL TECHNIQUES-PART A	1
611	false	LONG-TERM EVOLUTION OF ASYMPTOMATIC CHOLELITHIASIS DIAGNOSED DURING ABDOMINAL OPERATIONS FOR VARICEAL BLEEDING IN PATIENTS WITH CIRRHOSIS	OROZCO, H	15	1994	232	168	AMERICAN JOURNAL OF SURGERY	1
612	false	Recombinant coagulation factor VIIa in major liver resection - A randomized, placebo-controlled, double-blind clinical trial	Lodge, JPA	128	2005	269	102	ANESTHESIOLOGY	1
613	false	Limits and advantages of fundus-first laparoscopic cholecystectomy: Lessons learned	Tuveri, Massimiliano	12	2008	69	18	JOURNAL OF LAPAROENDOSCOPIC &amp; ADVANCED SURGICAL TECHNIQUES	1
614	false	Predictive factors for conversion of laparoscopic cholecystectomy	Rosen, M	100	2002	254	184	AMERICAN JOURNAL OF SURGERY	1
615	false	[Laparoscopic surgery for acute cholecystitis in the elderly. Our experience].	Guerriero, Olimpio	4	2008	189	60	Chirurgia italiana	1
616	false	IS PREVIOUS ABDOMINAL-SURGERY A CONTRAINDICATION TO LAPAROSCOPIC CHOLECYSTECTOMY	YU, SC	24	1994	31	4	JOURNAL OF LAPAROENDOSCOPIC SURGERY	1
617	false	Endoscopic stent insertion into the gallbladder for symptomatic gallbladder disease in patients with end-stage liver disease	Conway, JD	31	2005	32	61	GASTROINTESTINAL ENDOSCOPY	1
618	false	Iatrogenic bile duct injuries - A multicenter study of 91,232 laparoscopic cholecystectomies performed in Brazil	Savassi-Rocha, PR	35	2003	1356	17	SURGICAL ENDOSCOPY AND OTHER INTERVENTIONAL TECHNIQUES	1
619	false	Conversion of laparoscopic to open cholecystectomy - An analysis of risk factors	Wiebke, EA	45	1996	742	10	SURGICAL ENDOSCOPY-ULTRASOUND AND INTERVENTIONAL TECHNIQUES	1
620	false	Patient Experience With Gallstone Disease In a National Health Service District Hospital	Balakrishnan, Santosh	8	2008	389	12	JSLS-JOURNAL OF THE SOCIETY OF LAPAROENDOSCOPIC SURGEONS	1
621	false	NATURAL-HISTORY OF ASYMPTOMATIC AND SYMPTOMATIC GALLSTONES	FRIEDMAN, GD	149	1993	399	165	AMERICAN JOURNAL OF SURGERY	1
622	false	Difficult laparoscopic cholecystectomy in acute cholecystitis: use of 'finger port', a new approach.	Sinha, R	2	2003	133	5	HPB : the official journal of the International Hepato Pancreato Biliary Association	1
623	false	Endoscopic management of bile duct stones	Binmoeller, KF	65	2001	106	32	JOURNAL OF CLINICAL GASTROENTEROLOGY	1
624	false	Techniques for difficult cases of laparoscopic cholecystectomy.	Ota, Atsushi	10	2003	172	10	Journal of hepato-biliary-pancreatic surgery	1
625	false	Laparoscopic management of cholecystoenteric fistulas	Chowbey, Pradeep K.	15	2006	467	16	JOURNAL OF LAPAROENDOSCOPIC &amp; ADVANCED SURGICAL TECHNIQUES	1
626	false	The risk of biliary ductal injury during laparoscopic cholecystectomy	Nuzzo, G	25	2004	343	141	JOURNAL DE CHIRURGIE	1
627	true	FUNDUS - 1ST LAPAROSCOPIC CHOLECYSTECTOMY	MARTIN, IG	39	1995	203	9	SURGICAL ENDOSCOPY-ULTRASOUND AND INTERVENTIONAL TECHNIQUES	1
628	false	Reasons of conversion of laparoscopic to open cholecystectomy in a tertiary care institution	Shamim, Muhammad	6	2009	456	59	JPMA Journal of the Pakistan Medical Association	1
629	false			1	1993	390	65	AM J SURG	1
630	false		JR W	1	2005	513	11	WORL J GASTROENTEROL	1
631	false	Reduced prevalence of ischemic events and abnormal supraortic flow patterns in patients with liver cirrhosis	Berzigotti, A	26	2005	331	25	LIVER INTERNATIONAL	1
632	false	External review and validation of the Swedish national inpatient register	Ludvigsson, Jonas F.	940	2011		11	BMC PUBLIC HEALTH	1
633	false	Venous thromboembolism in cirrhosis: A review of the literature	Buresi, Michelle	10	2012	905	26	CANADIAN JOURNAL OF GASTROENTEROLOGY	1
634	false	Prevalence of gallbladder disease among persons with hepatitis C virus infection in the United States	Bini, EJ	23	2005	1029	41	HEPATOLOGY	1
635	false	Factors associated with gallstone disease in the MICOL experience	Attili, AF	141	1997	809	26	HEPATOLOGY	1
636	false		BICKEL A	1	1993	180	3	J LAPAROENDOSC SURG	1
637	false	Peroral cholecyscopy with electrohydraulic lithotripsy for treatment of symptomatic cholelithiasis in end-stage liver disease (with videos)	Chen, Yang K.	6	2008	132	67	GASTROINTESTINAL ENDOSCOPY	1
638	false		SCHENKER C	1	2006	278	101	AM J GASTROENTEROL	1
639	false	Trocar site hernia	Tonouchi, H	163	2004	1248	139	ARCHIVES OF SURGERY	1
640	false	Radiologic features of complications arising from dropped gallstones in laparoscopic cholecystectomy patients	Morrin, MM	40	2000	1441	174	AMERICAN JOURNAL OF ROENTGENOLOGY	1
641	false	Hemobilia due to hepatic artery pseudoaneurysm thirteen months after laparoscopic cholecystectomy	Ribeiro, A	24	1998	50	26	JOURNAL OF CLINICAL GASTROENTEROLOGY	1
642	false	SPILLED CELLS, SPILLED CLIPS, SPILLED STONES - NEW PROBLEMS OR OLD CHALLENGES	BIRKETT, DH	35	1995	269	9	SURGICAL ENDOSCOPY-ULTRASOUND AND INTERVENTIONAL TECHNIQUES	1
643	false	Value of MR cholangiography in patients with latrogenic bile duct injury after cholecystectomy	Ragozzino, A	27	2004	1567	183	AMERICAN JOURNAL OF ROENTGENOLOGY	1
644	false	Laparoscopic cholecystectomy: A report on 2000 cases	Fathy, O	27	2003	967	50	HEPATO-GASTROENTEROLOGY	1
645	false	Preoperative routine magnetic resonance cholangiopancreatography before laparoscopic cholecystectomy: A prospective study	Jendresen, MB	27	2002	690	168	EUROPEAN JOURNAL OF SURGERY	1
646	false		DEZIEL DJ	1	1993	393	161	AM J SURG	1
647	false	Acute cholecystitis: Comparison of MR cholangiography and US	Park, MS	41	1998	781	209	RADIOLOGY	1
648	false	BILIARY-TRACT COMPLICATIONS FOLLOWING LAPAROSCOPIC CHOLECYSTECTOMY - IMAGING AND INTERVENTION	TREROTOLA, SO	66	1992	195	184	RADIOLOGY	1
649	false	Imaging of the complications of laparoscopic cholecystectomy	Lohan, D	17	2005	904	15	EUROPEAN RADIOLOGY	1
650	false	MECHANISMS OF MAJOR BILIARY INJURY DURING LAPAROSCOPIC CHOLECYSTECTOMY	DAVIDOFF, AM	386	1992	196	215	ANNALS OF SURGERY	1
651	false	Early biliary complications of laparoscopic cholecystectomy: Evaluation on T2-weighted MR cholangiography in conjunction with mangafodipir trisodium-enhanced 3D TI-weighted MR cholangiography	Park, MS	26	2004	1559	183	AMERICAN JOURNAL OF ROENTGENOLOGY	1
652	false	Surgical risk in patients with cirrhosis	Nicoll, Amanda	13	2012	1569	27	JOURNAL OF GASTROENTEROLOGY AND HEPATOLOGY	1
653	false	Perioperative risk assessment for patients with cirrhosis and liver disease.	Frye, Jeanetta W	7	2009	65	3	Expert review of gastroenterology &amp; hepatology	1
654	false	Risk of bleeding associated with use of systemic thromboembolic prophylaxis during laparoscopic cholecystectomy	Persson, G.	9	2012	979	99	BRITISH JOURNAL OF SURGERY	1
655	false	Effects of noradrenalin and albumin in patients with type I hepatorenal syndrome: A pilot study	Duvoux, C	185	2002	374	36	HEPATOLOGY	1
656	false	Hepatorenal syndrome	Lata, Jan	27	2012	4978	18	WORLD JOURNAL OF GASTROENTEROLOGY	1
657	false	Morbidity and mortality in cirrhotic patients undergoing anesthesia and surgery.	Ziser, A	12	2001	707	14	Current opinion in anaesthesiology	1
658	false	The burden of liver disease in Europe: A review of available epidemiological data	Blachier, Martin	329	2013	593	58	JOURNAL OF HEPATOLOGY	1
659	false	Liver cirrhosis in Iceland and Sweden: incidence, aetiology and outcomes	Gunnarsdottir, Steingerdur Anna	17	2009	984	44	SCANDINAVIAN JOURNAL OF GASTROENTEROLOGY	1
660	false	Deep Vein Thrombosis and Pulmonary Embolism in Cirrhosis Patients	Gulley, David	76	2008	3012	53	DIGESTIVE DISEASES AND SCIENCES	1
661	false	The Swedish Registry of Gallstone Surgery and Endoscopic Retrograde Cholangiopancreatography (GallRiks) A Nationwide Registry for Quality Assurance of Gallstone Surgery	Enochsson, Lars	26	2013	471	148	JAMA SURGERY	1
662	false	Gallstones and laparoscopic cholecystectomy		54	1992	1	10	NIH Consensus Statement	1
663	false		MAYO WJ	2	1912	348		COLLECTION PAPERS	1
664	true	SUBTOTAL CHOLECYSTECTOMY IN ACUTE CHOLECYSTITIS	MADDING, GF	4	1955	604	89	AMERICAN JOURNAL OF SURGERY	1
665	false	Wound drains after incisional hernia repair	Gurusamy, K. S.	15	2007			COCHRANE DATABASE OF SYSTEMATIC REVIEWS	1
666	false	Laparoscopic cholecystectomy for early gallbladder carcinoma: long-term outcome in comparison with conventional open cholecystectomy	Chan, K. -M.	25	2006	1867	20	SURGICAL ENDOSCOPY AND OTHER INTERVENTIONAL TECHNIQUES	1
667	false	Urgent laparoscopic cholecystectomy in the management of acute cholecystitis: timing does not influence conversion rate	Wang, YC	17	2006	806	20	SURGICAL ENDOSCOPY AND OTHER INTERVENTIONAL TECHNIQUES	1
668	false	JPN Guidelines for the management of acute pancreatitis: treatment of gallstone-induced acute pancreatitis	Kimura, Y	47	2006	56	13	JOURNAL OF HEPATO-BILIARY-PANCREATIC SURGERY	1
669	false	Surgical therapy for biliary dyskinesia: A meta-analysis and review of the literature	Ponsky, TA	38	2005	439	15	JOURNAL OF LAPAROENDOSCOPIC &amp; ADVANCED SURGICAL TECHNIQUES	1
670	false	Percutaneous cholecystostomy in the management of acute cholecystitis	Teoh, WMK	20	2005	396	75	ANZ JOURNAL OF SURGERY	1
671	false	Single-incision laparoscopic cholecystectomy: is it more than a challenge?	Ersin, Sinan	81	2010	68	24	SURGICAL ENDOSCOPY AND OTHER INTERVENTIONAL TECHNIQUES	1
672	false	Diagnosis and laparoscopic treatment of surgical diseases during pregnancy: an evidence-based review	Jackson, Heidi	67	2008	1917	22	SURGICAL ENDOSCOPY AND OTHER INTERVENTIONAL TECHNIQUES	1
673	false	Iatrogenic biliary injury: 13,305 cholecystectomies experienced by a single surgical team over more than 13 years	Tantia, O.	58	2008	1077	22	SURGICAL ENDOSCOPY AND OTHER INTERVENTIONAL TECHNIQUES	1
674	true	Bile duct injuries during laparoscopic cholecystectomy: primary and long-term results from a single institution	Karvonen, Jukka	72	2007	1069	21	SURGICAL ENDOSCOPY AND OTHER INTERVENTIONAL TECHNIQUES	1
675	false	An economic analysis of hospital charges for choledocholithiasis by different treatment strategies	Schroeppel, Thomas J.	11	2007	472	73	AMERICAN SURGEON	1
676	false	Laparoscopic bile duct exploration: Results of 160 consecutive cases with 2-year follow up	Taylor, Craig J.	19	2007	440	77	ANZ JOURNAL OF SURGERY	1
677	false	Videolaparoscopic cholecystectomy for acute cholecystitis: Analyzing conversion risk factors	Del Rio, P	1	2006	105	16	JOURNAL OF LAPAROENDOSCOPIC &amp; ADVANCED SURGICAL TECHNIQUES	1
678	false	Gallbladder Cancer (GBC): 10-Year Experience at Memorial Sloan-Kettering Cancer Centre (MSKCC)	Duffy, A.	95	2008	485	98	JOURNAL OF SURGICAL ONCOLOGY	1
679	false	Ultrasonographically detected gallbladder polyps: A reason for concern? A seven-year follow-up study	Kratzer, Wolfgang	25	2008		8	BMC GASTROENTEROLOGY	1
680	false	Gallstones: best served hot.	Singhal, Tarun	4	2006	332	10	JSLS : Journal of the Society of Laparoendoscopic Surgeons	1
681	false	Percutaneous cholecystostomy for the treatment of acute cholecystitis in the critically ill and elderly	Li, J. C. M.	29	2004	389	10	Hong Kong Medical Journal	1
682	false	Right hepatic artery injury associated with laparoscopic bile duct injury: Incidence, mechanism, and consequences	Stewart, L	97	2004	523	8	JOURNAL OF GASTROINTESTINAL SURGERY	1
683	false	Clinical models are inaccurate in predicting bile duct stones in situ for patients with gallbladder	Topal, B.	10	2009	38	23	SURGICAL ENDOSCOPY AND OTHER INTERVENTIONAL TECHNIQUES	1
684	false	Laparoscopic endobiliary stenting as an adjunct to common bile duct exploration	Gersin, KS	28	1998	301	12	SURGICAL ENDOSCOPY-ULTRASOUND AND INTERVENTIONAL TECHNIQUES	1
685	false	Primary closure of choledochotomy after emergency laparoscopic common bile duct exploration	Alhamdani, Ali	24	2008	2190	22	SURGICAL ENDOSCOPY AND OTHER INTERVENTIONAL TECHNIQUES	1
686	false	Operative Strategy Can Reduce the Incidence of Major Bile Duct Injury in Laparoscopic Cholecystectomy	Yegiyants, Sara	35	2008	985	74	AMERICAN SURGEON	1
687	false	Outcome of laparoscopic cholecystectomy in acute cholecystitis.	Al Salamah, Saleh M	11	2005	400	15	Journal of the College of Physicians and Surgeons--Pakistan : JCPSP	1
688	false	Iatrogenic bile duct injury - A population-based study of 152 776 cholecystectomies in the Swedish Inpatient Registry	Waage, Anne	147	2006	1207	141	ARCHIVES OF SURGERY	1
689	false	Is laparoscopic cholecystectomy safe and acceptable as a day case procedure?	Kasem, Abdul	11	2006	365	16	JOURNAL OF LAPAROENDOSCOPIC &amp; ADVANCED SURGICAL TECHNIQUES	1
690	false	Day care laparoscopic cholecystectomy: A feasibility study in a public health service hospital in a developing country	Chauhan, A.	22	2006	1690	30	WORLD JOURNAL OF SURGERY	1
691	false	Evidence-based treatment of acute pancreatitis - A look at established paradigms	Heinrich, S	208	2006	154	243	ANNALS OF SURGERY	1
692	false	Trocar-associated injuries and fatalities: An analysis of 1399 reports to the FDA	Fuller, J	70	2005	302	12	JOURNAL OF MINIMALLY INVASIVE GYNECOLOGY	1
693	false	Laparoscopic "Dome-down" cholecystectomy with the LCS-5 Harmonic scalpel.	Fullum, Terrence M	16	2005	51	9	JSLS : Journal of the Society of Laparoendoscopic Surgeons	1
694	false	Laparoscopic cholecystectomy and management of biliary tract stones in a freestanding ambulatory surgery center.	Wenner, Donald E	8	2006	47	10	JSLS : Journal of the Society of Laparoendoscopic Surgeons	1
695	false	The value of chemoprophylaxis against Enterococcus species in elective cholecystectomy - A randomized study of cefuroxime vs ampicillin-sulbactam	Dervisoglou, Athanasios	13	2006	1162	141	ARCHIVES OF SURGERY	1
696	false	Outpatient laparoscopic cholecystectomy in Hong Kong Chinese -- an outcome analysis.	Chok, Kenneth Siu Ho	17	2004	313	27	Asian journal of surgery	1
697	false	Variation in the use of laparoscopic cholecystectomy for acute cholecystitis - A population-based study	Lam, CM	10	2005	1084	140	ARCHIVES OF SURGERY	1
698	false	Accessing the common bile duct after Roux-en-Y gastric bypass	Ahmed, Ahmed R.	18	2007	640	3	SURGERY FOR OBESITY AND RELATED DISEASES	1
699	false	Laparoscopic exploration of the common bile duct: 10-year experience of 174 patients from a single centre	Tang, C. N.	15	2006	191	12	Hong Kong Medical Journal	1
700	false	Daycase laparoscopic cholecystectomy: a prospective study of post-discharge pain, analgesic and antiemetic requirements	Kavanagh, T.	10	2008	111	177	IRISH JOURNAL OF MEDICAL SCIENCE	1
701	false	Gallbladder cancer: The role of laparoscopy and radical resection	Shih, Samuel P.	113	2007	893	245	ANNALS OF SURGERY	1
702	false	Percutaneous cholecystostomy for high-risk patients with acute cholecystitis.	Welschbillig-Meunier, K	61	2005	1256	19	Surgical endoscopy	1
703	false	Bile duct injuries at laparoscopic cholecystectomy: A single-institution prospective study. Acute cholecystitis indicates an increased risk	Soderlund, C	37	2005	987	29	WORLD JOURNAL OF SURGERY	1
704	false	Delayed cholecystectomy for gallstone pancreatitis: re-admissions and outcomes	Cameron, DR	27	2004	358	86	ANNALS OF THE ROYAL COLLEGE OF SURGEONS OF ENGLAND	1
705	false	Stone clearance and risk factors for failure in laparoscopic transcystic exploration of the common bile duct	Stromberg, Cecilia	23	2008	1194	22	SURGICAL ENDOSCOPY AND OTHER INTERVENTIONAL TECHNIQUES	1
706	false	Laparoscopic cholecystectomy for acute cholecystitis in elderly patients.	do Amaral, Paulo Cezar Galvao	13	2006	479	10	JSLS : Journal of the Society of Laparoendoscopic Surgeons	1
707	false	Prevalence and risk factors of gallstone disease in an adult population of Taiwan: an epidemiological survey	Chen, Chien-Hua	64	2006	1737	21	JOURNAL OF GASTROENTEROLOGY AND HEPATOLOGY	1
708	false	Selection criteria for preoperative endoscopic retrograde cholangiopancreatography before laparoscopic cholecystectomy and endoscopic treatment of bile duct stones: Results of a retrospective, single center study between 1996-2002	Lakatos, Laszlo	11	2004	3495	10	WORLD JOURNAL OF GASTROENTEROLOGY	1
709	false	Does the complication rate increase in laparoscopic cholecystectomy for acute cholecystitis?	Asoglu, O	20	2004	81	14	JOURNAL OF LAPAROENDOSCOPIC &amp; ADVANCED SURGICAL TECHNIQUES-PART A	1
710	false	Laparoscopic cholecystectomy: a safe approach for management of acute cholecystitis.	Gourgiotis, Stavros	10	2007	219	11	JSLS : Journal of the Society of Laparoendoscopic Surgeons	1
711	false	Day care laparoscopic cholecystectomy: a feasibility study in a public health service hospital in a developing country	Chauhan, A	1	2006	1690	30	World J Surg	1
712	false	Management of common bile duct stones: a ten-year experience at a tertiary care center	Lacitignola, Sebastiano	20	2008	62	12	JSLS-JOURNAL OF THE SOCIETY OF LAPAROENDOSCOPIC SURGEONS	1
713	false	Risk factors for bile duct injury during laparoscopic cholecystectomy: A case-control study	Kholdebarin, Ramin	8	2008	114	15	SURGICAL INNOVATION	1
714	false	Single-incision laparoscopic surgery for cholecystectomy: an evolving technique	Chow, Andre	81	2010	709	24	SURGICAL ENDOSCOPY AND OTHER INTERVENTIONAL TECHNIQUES	1
715	false	Timing of Antimicrobial Prophylaxis and the Risk of Surgical Site Infections Results From the Trial to Reduce Antimicrobial Prophylaxis Errors	Steinberg, James P.	122	2009	10	250	ANNALS OF SURGERY	1
716	false	Is there a role for drain use in elective laparoscopic cholecystectomy? A controlled randomized trial	Tzovaras, George	32	2009	759	197	AMERICAN JOURNAL OF SURGERY	1
717	false	Guidelines for deep venous thrombosis prophylaxis during laparoscopic surgery		4	2007	1007	21	Surg Endosc	1
718	false	Role of Prophylactic Antibiotics in Laparoscopic Cholecystectomy: A Meta-Analysis	Choudhary, Abhishek	34	2008	1847	12	JOURNAL OF GASTROINTESTINAL SURGERY	1
719	false	Advantages of multidisciplinary management of bile duct injuries occurring during cholecystectomy	Nuzzo, Gennaro	34	2008	763	195	AMERICAN JOURNAL OF SURGERY	1
720	false	Intraoperative ultrasound as an educational guide for laparoscopic biliary surgery	Hakamada, Kenichi	7	2008	2370	14	WORLD JOURNAL OF GASTROENTEROLOGY	1
721	false	Prognostic indicators of quality of life after cholecystectomy for biliary dyskinesia	Geiger, Timothy M.	10	2008	400	74	AMERICAN SURGEON	1
722	false	The incidence and case-fatality rates of acute biliary alcoholic, and idiopathic pancreatitis in California, 1994-2001	Frey, Charles F.	138	2006	336	33	PANCREAS	1
723	false	Is laparoscopic intraoperative cholangiogram a matter of routine?	Metcalfe, MS	70	2004	475	187	AMERICAN JOURNAL OF SURGERY	1
724	false	Laparoscopic cholecystectomy for acute cholecystitis in the elderly - Is it safe?	Kirshtein, Boris	35	2008	334	18	SURGICAL LAPAROSCOPY ENDOSCOPY &amp; PERCUTANEOUS TECHNIQUES	1
725	false	Long-term outcomes after laparoscopic bile duct exploration: A 5-year follow up of 150 consecutive patients	Campbell-Lloyd, Andrew J. M.	18	2008	492	78	ANZ JOURNAL OF SURGERY	1
726	false	Factors associated with time to laparoscopic cholecystectomy for acute cholecystitis	Daniak, Chris N.	16	2008	1084	14	WORLD JOURNAL OF GASTROENTEROLOGY	1
727	false	Incidental gall bladder carcinoma: Does the surgical approach influence the outcome?	Cucinotta, E	28	2005	795	75	ANZ JOURNAL OF SURGERY	1
728	false	Incidence of gallstone disease in Italy: Results from a multicenter, population-based Italian study (the MICOL project)	Festi, Davide	58	2008	5282	14	WORLD JOURNAL OF GASTROENTEROLOGY	1
729	false	Evaluation of surgical outcomes and gallbladder characteristics in patients with biliary dyskinesia	Sabbaghian, M. Shirin	10	2008	1324	12	JOURNAL OF GASTROINTESTINAL SURGERY	1
730	false	Laparoscopic cholecystectomy for acute cholecystitis: The evolving trend in an institution	Chau, Chun Han	8	2006	120	29	ASIAN JOURNAL OF SURGERY	1
731	false	The changing character of acute pancreatitis: epidemiology, etiology, and prognosis.	Lowenfels, A. B.	62	2009	97	11	Current Gastroenterology Reports	1
732	false	Natural History of Small Gallbladder Polyps Is Benign: Evidence From a Clinical and Pathogenetic Study	Colecchia, Antonio	21	2009	624	104	AMERICAN JOURNAL OF GASTROENTEROLOGY	1
733	false	Acute gallstone cholecystitis in the elderly - Treatment with emergency ultrasonographic percutaneous cholecystostomy and interval laparoscopic cholecystectomy	Macri, A	41	2006	88	20	SURGICAL ENDOSCOPY AND OTHER INTERVENTIONAL TECHNIQUES	1
734	false	Laparoscopic cholecystectomy for biliary dyskinesia - Correlation of preoperative cholecystokinin cholescintigraphy results with postoperative outcome	Bingener, J	18	2004	802	18	SURGICAL ENDOSCOPY AND OTHER INTERVENTIONAL TECHNIQUES	1
735	false	Cholecystocholedocholithiasis: a case-control study comparing the short-and long-term outcomes for a "laparoscopy-first' attitude with the outcome for sequential treatment (systematic endoscopic sphincterotomy followed by laparoscopic cholecystectomy)	Costi, Renato	29	2010	51	24	SURGICAL ENDOSCOPY AND OTHER INTERVENTIONAL TECHNIQUES	1
736	false	Early laparoscopic cholecystectomy in acute biliary pancreatitis: the optimal choice?	Sinha, Rajeev	22	2008	332	10	HPB	1
737	false	Guidelines on the management of common bile duct stones (CBDS)	Williams, E. J.	229	2008	1004	57	GUT	1
738	false	Delay from symptom onset increases the conversion rate in laparoscopic cholecystectomy for acute cholecystitis	Hadad, Sirwan M.	43	2007	1298	31	WORLD JOURNAL OF SURGERY	1
739	false	Laparoscopic common bile duct stone clearance with flexible choledochoscopy	Topal, B.	61	2007	2317	21	SURGICAL ENDOSCOPY AND OTHER INTERVENTIONAL TECHNIQUES	1
740	false	Long-term results and risk factors influencing outcome of major bile duct injuries following cholecystectomy (Retracted Article. See vol 93, pg 1562, 2006)	Schmidt, SC	122	2005	76	92	BRITISH JOURNAL OF SURGERY	1
741	false	A national survey of current surgical treatment of acute gallstone disease	Campbell, E. Jenny	21	2008	242	18	SURGICAL LAPAROSCOPY ENDOSCOPY & PERCUTANEOUS TECHNIQUES	1
742	false	Trend towards primary closure following laparoscopic exploration of the common bile duct	Jameel, M.	35	2008	29	90	ANNALS OF THE ROYAL COLLEGE OF SURGEONS OF ENGLAND	1
743	false	Laparoscopic cholecystectomy as day-surgery procedure: current indications and patients' selection.	Tenconi, S M	17	2008	S86	6 Suppl 1	International journal of surgery (London, England)	1
744	false	Postoperative hemorrhagic complications after elective laparoscopic cholecystectomy in patients receiving long-term anticoagulant therapy	Ercan, Metin	19	2010	247	395	LANGENBECKS ARCHIVES OF SURGERY	1
745	false	The routine use of laparoscopic ultrasound decreases bile duct injury: a multicenter study	Machi, Junji	29	2009	384	23	SURGICAL ENDOSCOPY AND OTHER INTERVENTIONAL TECHNIQUES	1
746	false	Surgical treatment and outcome of iatrogenic bile duct lesions after cholecystectomy and the impact of different clinical classification systems	Bektas, H.	51	2007	1119	94	BRITISH JOURNAL OF SURGERY	1
747	false	When saliva meets acid: chemical warfare at the oesophagogastric junction	McColl, KEL	481	2005	1	54	GUT	1
748	false	Role of Quantitative Cholescintigraphy for Planning Laparoscopic Cholecystectomy in Patients With Gallbladder Dyskinesia and Chronic Abdominal Pain	Paajanen, Hannu	12	2009	16	19	SURGICAL LAPAROSCOPY ENDOSCOPY & PERCUTANEOUS TECHNIQUES	1
749	false	Laparoscopic common bile duct exploration after failed endoscopic stone extraction	Karaliotas, Constantine	19	2008	1826	22	SURGICAL ENDOSCOPY AND OTHER INTERVENTIONAL TECHNIQUES	1
750	false	Management of concomitant hepatic artery injury in patients with latrogenic major bile duct injury after laparoscopic cholecystectomy	Li, J.	34	2008	460	95	BRITISH JOURNAL OF SURGERY	1
751	false	Management of acute gallstone pancreatitis: So the story continues	Chiang, David T.	13	2008	52	78	ANZ JOURNAL OF SURGERY	1
752	false	Laparoscopic endobiliary stenting significantly improves success of postoperative endoscopic retrograde cholangiopancreatography in low-volume centers	Fanelli, RD	9	2002	487	16	SURGICAL ENDOSCOPY AND OTHER INTERVENTIONAL TECHNIQUES	1
753	false	The risk of gallbladder cancer from polyps in a large multiethnic series	Aldouri, A. Q.	22	2009	48	35	EJSO	1
754	false	Prevalence of and risk factors for gallbladder polyps detected by ultrasonography among healthy Chinese: Analysis of 34 669 cases	Lin, Wey-Ran	32	2008	965	23	JOURNAL OF GASTROENTEROLOGY AND HEPATOLOGY	1
755	false	Immediate laparoscopic cholecystectomy for acute cholecystitis: no need to wait	Stevens, Kent A.	29	2006	756	192	AMERICAN JOURNAL OF SURGERY	1
756	false	Carcinoma in the porcelain gallbladder: A relationship revisited	Stephen, AE	85	2001	699	129	SURGERY	1
757	false		SCOTTCONNER CEH	2	2005			SAGES MANUAL FUNDAME	1
758	false	Ischaemic pre-conditioning for elective liver resections performed under vascular occlusion	Gurusamy, Kurinchi Selvan	87	2009			COCHRANE DATABASE OF SYSTEMATIC REVIEWS	1
759	false	Ambulatory laparoscopic cholecystectomy outcomes.	Sherigar, J M	17	2006	473	10	JSLS : Journal of the Society of Laparoendoscopic Surgeons	1
760	false	Management of Preoperatively Suspected Choledocholithiasis: A Decision Analysis	Kharbutli, Bilal	40	2008	1973	12	JOURNAL OF GASTROINTESTINAL SURGERY	1
761	false	Management of common bile duct stones in a rural area of the United States - Results of a survey	Bingener, J	37	2006	577	20	SURGICAL ENDOSCOPY AND OTHER INTERVENTIONAL TECHNIQUES	1
762	false	Laparoscopic cholecystectomy: early and late complications and their treatment	Shamiyeh, A	62	2004	164	389	LANGENBECKS ARCHIVES OF SURGERY	1
763	false	Ischaemic preconditioning for liver transplantation	Gurusamy, K. S.	33	2008			COCHRANE DATABASE OF SYSTEMATIC REVIEWS	1
764	false	The timing of surgery for cholecystitis: a review of 202 consecutive patients at a large municipal hospital	Lee, Ann Y.	23	2008	467	195	AMERICAN JOURNAL OF SURGERY	1
765	false	Laparoscopic choledochotomy in management of choledocholithiasis	Kanamaru, Taichi	8	2007	262	17	SURGICAL LAPAROSCOPY ENDOSCOPY & PERCUTANEOUS TECHNIQUES	1
766	false	Barrier agents for adhesion prevention after gynaecological surgery	Ahmad, G.	89	2008			COCHRANE DATABASE OF SYSTEMATIC REVIEWS	1
767	false	Laparoscopic common bile duct exploration	Tinoco, Renam	56	2008	674	247	ANNALS OF SURGERY	1
768	false	Mild acute biliary pancreatitis vs cholelithiasis: Are there differences in the rate of choledocholithiasis?	Bertolin-Bernades, Rosa	5	2007	875	11	JOURNAL OF GASTROINTESTINAL SURGERY	1
769	false	Does routine intraoperative cholangiography prevent bile duct transection?	Debru, E	28	2005	589	19	SURGICAL ENDOSCOPY AND OTHER INTERVENTIONAL TECHNIQUES	1
770	false	An evaluation of laparoscopic cholecystectomy after selective percutaneous transhepatic gallbladder drainage for acute cholecystitis	Tsumura, H	20	2004	839	59	GASTROINTESTINAL ENDOSCOPY	1
771	false	Defined indications for elective cholecystectomy for gallstone disease	Halldestam, I.	14	2008	620	95	BRITISH JOURNAL OF SURGERY	1
772	false	Is there an optimal time for laparoscopic cholecystectomy in acute cholecystitis?	Soffer, D.	23	2007	805	21	SURGICAL ENDOSCOPY AND OTHER INTERVENTIONAL TECHNIQUES	1
773	false	Surgery for acute cholecystitis in Denmark	Ainsworth, Alan P.	6	2007	648	42	SCANDINAVIAN JOURNAL OF GASTROENTEROLOGY	1
774	false	Early versus delayed cholecystectomy in patients with biliary acute pancreatitis	Nebiker, Christian A.	25	2009	260	145	SURGERY	1
775	false	Day-surgery laparoscopic cholecystectomy: Factors influencing same-day discharge	Psaila, J.	28	2008	76	32	WORLD JOURNAL OF SURGERY	1
776	false	Does "Clinical" R0 have validity in the choice of simple cholecystectomy for gallbladder carcinoma?	Kang, Chang Moo	17	2007	1309	11	JOURNAL OF GASTROINTESTINAL SURGERY	1
777	false	The impact of prophylactic antibiotics on postoperative infection complication in elective laparoscopic cholecystectomy: a prospective randomized study	Chang, WT	40	2006	721	191	AMERICAN JOURNAL OF SURGERY	1
778	false	Comparison of Surgically Resected Polypoid Lesions of the Gallbladder to their Pre-operative Ultrasound Characteristics	Zielinski, Martin D.	37	2009	19	13	JOURNAL OF GASTROINTESTINAL SURGERY	1
779	false	A survey of the timing and approach to the surgical management of patients with acute cholecystitis in Japanese hospitals	Yamashita, Yuichi	39	2006	409	13	JOURNAL OF HEPATO-BILIARY-PANCREATIC SURGERY	1
780	false	Surgical treatment of patients with acute cholecystitis: Tokyo Guidelines	Yamashita, Yuichi	93	2007	91	14	JOURNAL OF HEPATO-BILIARY-PANCREATIC SURGERY	1
781	false	Anatomic landmarks: their usefulness in safe laparoscopic cholecystectomy	Singh, K.	18	2006	1754	20	SURGICAL ENDOSCOPY AND OTHER INTERVENTIONAL TECHNIQUES	1
782	false	Laparoscopic cholecystectomy in the elderly: Increased operative complications and conversions to laparotomy	Kauvar, DS	41	2005	379	15	JOURNAL OF LAPAROENDOSCOPIC & ADVANCED SURGICAL TECHNIQUES	1
783	false	Laparoscopic cholecystectomy in patients with porcelain gallbladder based on the preoperative ultrasound findings	Kwon, AH	15	2004	950	51	HEPATO-GASTROENTEROLOGY	1
784	false	Choledocholithiasis: Overdiagnosed endoscopically and undertreated laparoscopically	O'Neill, Christine J.	14	2008	487	78	ANZ JOURNAL OF SURGERY	1
785	false	A survey of current surgical treatment of acute gallstone disease in the west of Scotland	Campbell, E. J.	6	2007	15	52	SCOTTISH MEDICAL JOURNAL	1
786	false	National analysis of in-hospital resource utilization in choledocholithiasis management using propensity scores	Poulose, BK	45	2006	186	20	SURGICAL ENDOSCOPY AND OTHER INTERVENTIONAL TECHNIQUES	1
787	false	Elective laparoscopic cholecystectomy for symptomatic gallstone disease in patients receiving anticoagulant therapy	Leandros, E	6	2005	357	15	JOURNAL OF LAPAROENDOSCOPIC & ADVANCED SURGICAL TECHNIQUES	1
788	false	Errors in aviation decision making: a factor in accidents and incidents. Human Error, Safety and Systems Development Workshop (HESSD) 1998	Dekker, Sidney W. A.	28	2008	1109	78	ANZ JOURNAL OF SURGERY	1
789	false	One Thousand Laparoscopic Cholecystectomies in a Single Surgical Unit Using the "Critical View of Safety" Technique	Avgerinos, C.	55	2009	498	13	JOURNAL OF GASTROINTESTINAL SURGERY	1
790	false	Laparoendoscopic Single Site (LESS) Cholecystectomy	Hodgett, Steven E.	142	2009	188	13	JOURNAL OF GASTROINTESTINAL SURGERY	1
791	false	Laparoscopic ultrasound as the primary method for bile duct imaging during cholecystectomy	Perry, K. A.	17	2008	208	22	SURGICAL ENDOSCOPY AND OTHER INTERVENTIONAL TECHNIQUES	1
792	false	Optimizing choledocholithiasis management - A cost-effectiveness analysis	Poulose, Benjamin K.	31	2007	43	142	ARCHIVES OF SURGERY	1
793	false	Timing of laparoscopic cholecystectomy for acute cholecystitis: A prospective non randomized study	Tzovaras, George	25	2006	5528	12	WORLD JOURNAL OF GASTROENTEROLOGY	1
794	false	Bile duct injuries associated with laparoscopic and open cholecystectomy: An 11-year experience in one institute	Diamantis, T	31	2005	841	35	SURGERY TODAY	1
795	false	Perioperative Management of Cholelithiasis in Patients Presenting for Laparoscopic Roux-en-Y Gastric Bypass: Have we Reached a Consensus?	Patel, Jitesh A.	24	2009	470	75	AMERICAN SURGEON	1
796	false	Unsuspected gallbladder cancer diagnosed during or after laparoscopic cholecystectomy	Kwon, A-Hon	60	2008	241	97	JOURNAL OF SURGICAL ONCOLOGY	1
797	false	Complete evidence regarding major vascular injuries during laparoscopic access	Larobina, M	31	2005	119	15	SURGICAL LAPAROSCOPY ENDOSCOPY & PERCUTANEOUS TECHNIQUES	1
798	false	Laparoscopic cholecystectomy for patients with cholelithiasis and liver cirrhosis	Rizk, Hesham Abd Elfattah	1	2008	609	38	Journal of the Egyptian Society of Parasitology	1
799	false	Percutaneous cholecystostomy for acute cholecystitis in high-risk patients	Pessaux, P	8	2000	738	125	ANNALES DE CHIRURGIE	1
800	false	Laparoscopic treatment of cholelithiasis in cirrhotic patients	Flores, M	2	2005	648	97	Rev Esp Enferm Dig.	1
801	false	Laparoscopic cholecystectomy in patients with early cirrhosis	Eason, GA	3	2001	312	58	Curr Surg.	1
802	false	Endoscopic stenting of the gallbladder for symptomatic gallbladder disease in patients with end-stage liver disease awaiting orthotopic liver transplantation	Shrestha, R	18	1999	275	5	LIVER TRANSPLANTATION AND SURGERY	1
803	false	LAPAROSCOPIC REMOVAL OF A GALLBLADDER REMNANT	GUREL, M	7	1995	410	5	SURGICAL LAPAROSCOPY &amp; ENDOSCOPY	1
804	false	Imaging patients with "post-cholecystectomy syndrome": an algorithmic approach	Terhaar, OA	16	2005	78	60	CLINICAL RADIOLOGY	1
805	false	The reformed gallbladder: clinical and roentgen aspects.	GAGLIARDI, R A	2	1952	298	19	The American journal of digestive diseases	1
806	false	Retained gallbladder remnant after laparoscopic cholecystectomy	Demetriades, Haralabos	10	2008	276	18	JOURNAL OF LAPAROENDOSCOPIC &amp; ADVANCED SURGICAL TECHNIQUES	1
807	false	Cholelithiasis and cholecystitis in a retained gallbladder remnant after cholecystectomy	Whitson, Bryan A.	6	2007	814	205	JOURNAL OF THE AMERICAN COLLEGE OF SURGEONS	1
808	false	CONGENITAL GALLBLADDER DUPLICATION - PREOPERATIVE DIAGNOSIS BY ULTRASONOGRAPHY	DIAZ, MJ	16	1991	198	16	GASTROINTESTINAL RADIOLOGY	1
809	false	[Recurrent lithiasis following cholecystectomy imaged with ultrasonography, tomodensitometry and cholangiography].	Chennoukh, F	2	1994	286	77	Journal belge de radiologie	1
810	false	MIRIZZI SYNDROME AND CHOLECYSTOBILIARY FISTULA - A UNIFYING CLASSIFICATION	CSENDES, A	161	1989	1139	76	BRITISH JOURNAL OF SURGERY	1
811	false	INCOMPLETE EXCISION OF THE GALLBLADDER DURING LAPAROSCOPIC CHOLECYSTECTOMY	WALSH, RM	12	1995	67	9	SURGICAL ENDOSCOPY-ULTRASOUND AND INTERVENTIONAL TECHNIQUES	1
812	false	THE POSTCHOLECYSTECTOMY SYNDROME - DIAGNOSTIC AND THERAPEUTIC STRATEGY	LASSON, A	29	1987	897	22	SCANDINAVIAN JOURNAL OF GASTROENTEROLOGY	1
813	false	Gallbladder duplication and laparoscopic management	Horattas, MC	14	1998	231	8	JOURNAL OF LAPAROENDOSCOPIC &amp; ADVANCED SURGICAL TECHNIQUES-PART A	1
814	false	BILIARY CAUSES OF POSTCHOLECYSTECTOMY SYNDROME	Schofer, Joel M.	11	2010	406	39	JOURNAL OF EMERGENCY MEDICINE	1
815	false	[Acute cholecystitis secondary to recurrent cholelithiasis after subtotal cholecystectomy].	Satorras, Antonio M	1	2005	51	77	Cirugia espanola	1
816	false	Reoperation for a symptomatic double gallbladder	Silvis, R	27	1996	336	10	SURGICAL ENDOSCOPY-ULTRASOUND AND INTERVENTIONAL TECHNIQUES	1
817	false	The accessory gall-bladder - An embryological and comparative study of aberrant biliary vesicles occurring in man and the domestic mammals	Boyden, E	196	1926	177	38	AMERICAN JOURNAL OF ANATOMY	1
818	false	COMPLICATIONS OF CHOLECYSTECTOMY - INCIDENCE, CLINICAL MANIFESTATIONS, AND DIAGNOSIS	DEZIEL, DJ	76	1994	809	74	SURGICAL CLINICS OF NORTH AMERICA	1
819	false	Spectrum of biliary and nonbiliary complications after laparoscopic cholecystectomy: Radiologic findings	Kim, Ji Yeon	10	2008	783	191	AMERICAN JOURNAL OF ROENTGENOLOGY	1
820	false	[Imaging procedures in the diagnosis of the so-called gallbladder regeneration].	Weiss, H	1	1986	113	144	RoFo : Fortschritte auf dem Gebiete der Rontgenstrahlen und der Nuklearmedizin	1
821	false	Gallbladder remnant and cystic duct stump calculus as a cause of postcholecystectomy syndrome.	Vyas, Frederick L	11	2005	159	26	Tropical gastroenterology : official journal of the Digestive Diseases Foundation	1
822	false	RE-FORMED GALL BLADDER WITH STONES FOLLOWING CHOLECYSTECTOMY 17 YEARS AGO	LIVINGSTON, HJ	8	1952	961	89	ARCHIVES OF INTERNAL MEDICINE	1
823	false	Postcholecystectomy syndromes.	Moody, F G	7	1987	205	19	Surgery annual	1
824	false	A phantom gallbladder an endoscopic retrograde cholangiopancreatography	Xing, Jinhong	2	2007	6274	13	WORLD JOURNAL OF GASTROENTEROLOGY	1
825	false	Insufficient cholecystectomy diagnosed by endoscopic ultrasonography	Hassan, H	4	2004	236	36	ENDOSCOPY	1
826	false	Reoperation of biliary tract by laparoscopy: Experiences with 39 cases	Li, Li-Bo	15	2008	3081	14	WORLD JOURNAL OF GASTROENTEROLOGY	1
827	false	Reoperation after cholecystectomy. The role of the cystic duct stump.	Rogy, M A	23	1991	129	4	HPB surgery : a world journal of hepatic, pancreatic and biliary surgery	1
828	false	CYSTIC DUCT REMNANT, A SEQUELA OF INCOMPLETE CHOLECYSTECTOMY	GLENN, F	35	1955	331	101	SURGERY GYNECOLOGY &amp; OBSTETRICS	1
829	false	Preoperative diagnosis and efficacy of laparoscopic procedures in the treatment of Mirizzi syndrome	Kwon, A-Hon	27	2007	409	204	JOURNAL OF THE AMERICAN COLLEGE OF SURGEONS	1
830	false	CAUSES FOR 340 REOPERATIONS ON THE EXTRA-HEPATIC BILE-DUCTS	BORDLEY, J	24	1979	442	189	ANNALS OF SURGERY	1
831	false	EXPERIENCE WITH LAPAROSCOPIC DOUBLE GALLBLADDER REMOVAL	MIYAJIMA, N	32	1995	63	9	SURGICAL ENDOSCOPY-ULTRASOUND AND INTERVENTIONAL TECHNIQUES	1
832	false	Laparoscopic management of gallbladder duplication	Nursal, Tarik Zafer	3	2007	195	92	INTERNATIONAL SURGERY	1
833	false	[Regeneration of the gallbladder].	Dietrich, H H	1	1971	1195	96	Zentralblatt fur Chirurgie	1
834	false	Value of magnetic resonance cholangiography in the preoperative diagnosis of common bile duct stones	Laokpessi, A	37	2001	2354	96	AMERICAN JOURNAL OF GASTROENTEROLOGY	1
835	false	SECONDARY ABDOMINAL OPERATIONS FOR SYMPTOMS FOLLOWING BILIARY TRACT SURGERY	GLENN, F	22	1965	979	121	SURGERY GYNECOLOGY AND OBSTETRICS WITH INTERNATIONAL ABSTRACTS OF SURGERY	1
836	false	How to secure cystic duct ligation for laparoscopic cholecystectomy-back to simple basic	Jongsiri, N	1	2009	29	30	Thai J Surg	1
837	false	Difficult laparoscopic cholecystectomy: a large series from North India	Singh, K.	6	2006	205	68	Indian J. Surg.	1
838	false	Conversion of elective laparoscopic to open cholecystectorny between 1993 and 2004	Ishizaki, Y.	36	2006	987	93	BRITISH JOURNAL OF SURGERY	1
839	false	A difficult laparoscopic cholecystectomy that requires conversion to open procedure can be predicted by preoperative ultrasonography.	Lal, Pawan	19	2002	59	6	JSLS : Journal of the Society of Laparoendoscopic Surgeons	1
840	false	Sex as a factor in conversion from laparoscopic cholecystectomy to open surgery.	Yol, Serdar	23	2006	359	10	JSLS : Journal of the Society of Laparoendoscopic Surgeons	1
841	false	Preoperative prediction of difficult lap chole: a scoring method	Randhawa, Jaskiran S.	11	2009	198	71	INDIAN JOURNAL OF SURGERY	1
842	false	Conversion in laparoscopic cholecystectomy after gastric resection: a 15-year review	Fraser, Shannon A.	8	2009	463	52	CANADIAN JOURNAL OF SURGERY	1
843	false	Symptomatic cholelithiasis: A different disease in men?	Russell, JC	49	1998	195	227	ANNALS OF SURGERY	1
844	false	Laparoscopic cholecystectomy in the grossly obese: 4 years experience and review of literature.	Hussien, M	8	2002	157	4	HPB : the official journal of the International Hepato Pancreato Biliary Association	1
845	false	A risk score for conversion from laparoscopic to open cholecystectomy	Kama, NA	72	2001	520	181	AMERICAN JOURNAL OF SURGERY	1
846	false	INTRODUCTION OF A SAFETY ZONE FOR THE SAFETY OF LAPAROSCOPIC CHOLECYSTECTOMY	TANIGUCHI, Y	25	1993	1258	88	AMERICAN JOURNAL OF GASTROENTEROLOGY	1
847	false		SOLEIMAN M	1	2007	498	5	AM SURGEON	1
848	false	Preoperative evaluation of the extrahepatic bile duct structure for laparoscopic cholecystectomy	Uchiyama, K.	11	2006	1119	20	SURGICAL ENDOSCOPY AND OTHER INTERVENTIONAL TECHNIQUES	1
849	false	Improving the safety of laparoscopic cholecystectomy - The routine use of preoperative magnetic resonance cholangiography	Ausch, C	28	2005	574	19	SURGICAL ENDOSCOPY AND OTHER INTERVENTIONAL TECHNIQUES	1
850	false	Classification of surgical complications - A new proposal with evaluation in a cohort of 6336 patients and results of a survey	Dindo, D	6927	2004	205	240	ANNALS OF SURGERY	1
851	false	Laparoscopic cholecystectomy after the learning curve - What should we expect?	Misra, M	32	2005	1266	19	SURGICAL ENDOSCOPY AND OTHER INTERVENTIONAL TECHNIQUES	1
852	false		NEUGEBAUER E	2	2000			UPD EAES CONS DEV C	1
853	false	Laparoscopic cholecystectomy for acute cholecystitis: Is it really safe?	Kum, CK	137	1996	43	20	WORLD JOURNAL OF SURGERY	1
854	false	Anatomic variations in right liver living donors	Varotti, G	69	2004	577	198	JOURNAL OF THE AMERICAN COLLEGE OF SURGEONS	1
855	false	BILE-DUCT INJURY AND BILE LEAKAGE IN LAPAROSCOPIC CHOLECYSTECTOMY	MCMAHON, AJ	142	1995	307	82	BRITISH JOURNAL OF SURGERY	1
856	false	GALLSTONES AND LAPAROSCOPIC CHOLECYSTECTOMY	HALL, WH	160	1993	1018	269	JAMA-JOURNAL OF THE AMERICAN MEDICAL ASSOCIATION	1
857	false		NAVEZ B	1	2005			TECHNIQUES CHIRURG C	1
858	false	Confirmation of a 'safety zone' by intraoperative cholangiography during laparoscopic cholecystectomy	Ido, K	9	1996	798	10	SURGICAL ENDOSCOPY-ULTRASOUND AND INTERVENTIONAL TECHNIQUES	1
859	false	THE EAES CONSENSUS DEVELOPMENT CONFERENCES ON LAPAROSCOPIC CHOLECYSTECTOMY, APPENDECTOMY, AND HERNIA REPAIR - CONSENSUS STATEMENTS - SEPTEMBER 1994	NEUGEBAUER, E	94	1995	550	9	SURGICAL ENDOSCOPY-ULTRASOUND AND INTERVENTIONAL TECHNIQUES	1
860	false	Intraoperative donor cholangiography	Webb, M	5	1998	297	4	LIVER TRANSPLANTATION AND SURGERY	1
861	false		MOUIEL J	2	1991	113		CHIRURGIE DIGESTIVE	1
862	false	New classification of physical status		566	1963	111	24	Anesthesiology	1
863	false	Endoscopic diagnosis and treatment of post-cholecystectomy syndrome.	Zhou, Ping-Hong	15	2003	117	2	Hepatobiliary &amp; pancreatic diseases international : HBPD INT	1
864	false	Postcholecystectomy biliary symptoms.	Tsoraides, Steven S	5	2007	228	64	Journal of surgical education	1
865	false	Symptomatic cholecystolithiasis after laparoscopic cholecystectomy.	Hellmig, S	3	2004	347	18	Surgical endoscopy	1
866	false	[On the subject of "gallbladder regeneration", bile-hepatic duct diverticulum and pseudodiverticulum].	Tiwisina, T	3	1966	1	91	Zentralblatt fur Chirurgie	1
867	false	Double gall-bladder - Two pathologies: a case report	Pitiakoudis, M.	3	2008	261	108	ACTA CHIRURGICA BELGICA	1
868	false	Reoperation for benign biliary tract diseases in 149 cases: causes and prevention.	Liu, Qing-Guang	4	2004	265	3	Hepatobiliary &amp; pancreatic diseases international : HBPD INT	1
869	false	Alternative methods for management of the complicated gallbladder.	Johnson, A B	4	1998	115	5	Seminars in laparoscopic surgery	1
870	false	Double gall bladder with two disease processes.	Gautam, A	5	1999	179	18	Indian journal of gastroenterology : official journal of the Indian Society of Gastroenterology	1
871	false	LEAKING GALLBLADDER REMNANT WITH CHOLELITHIASIS COMPLICATING LAPAROSCOPIC CHOLECYSTECTOMY	BLACKARD, WG	5	1995	1166	88	SOUTHERN MEDICAL JOURNAL	1
872	false	POSTSURGICAL SYNDROMES	TONDELLI, P	27	1983	231	12	CLINICS IN GASTROENTEROLOGY	1
873	false	Partial cholecystectomy in elective and emergency gall bladder surgery in the high risk patients--a viable and safe option in the era of laparoscopic surgery.	Subramaniasivam, N	5	1996	49	17	Tropical gastroenterology : official journal of the Digestive Diseases Foundation	1
874	false	Residual gallbladder and cystic duct stones after laparoscopic cholecystectomy	Daly, TD	4	2002	375	72	ANZ JOURNAL OF SURGERY	1
875	false	Laparoscopic subtotal cholecystectomy without cystic duct ligation (Br J Surg 2007; 94 : 1527-1529)	Clemente, G.	2	2008	534	95	BRITISH JOURNAL OF SURGERY	1
876	false	ENDOSCOPIC RETROGRADE CHOLANGIOGRAPHIC DEMONSTRATION OF A DOUBLE GALLBLADDER FOLLOWING LAPAROSCOPIC CHOLECYSTECTOMY	HEINERMAN, M	14	1995	61	9	SURGICAL ENDOSCOPY-ULTRASOUND AND INTERVENTIONAL TECHNIQUES	1
877	false	POSTCHOLECYSTECTOMY COMPLICATIONS DUE TO INCOMPLETE REMOVAL OF GALLBLADDER AND CYSTIC DUCT - REPORT OF A CASE OF SO-CALLED REFORMED GALLBLADDER	BAUER, WBA	11	1951	612	63	AMA ARCHIVES OF SURGERY	1
878	false	Laparoscopic resection of gallbladder remnant: case report	Lee, KF	3	2002	58	6	Ann Coll Surg HK	1
879	false	Perforation of missed double gallbladder after primary laparoscopic cholecystectomy: Endoscopic and laparoscopic management	Borghi, Felice	6	2008	429	18	JOURNAL OF LAPAROENDOSCOPIC &amp; ADVANCED SURGICAL TECHNIQUES	1
880	false	Psychological factors influencing results of cholecystectomy	Stefaniak, T	14	2004	127	39	SCANDINAVIAN JOURNAL OF GASTROENTEROLOGY	1
881	false	PERSISTENCE OF THE GALLBLADDER FOLLOWING LAPAROSCOPIC CHOLECYSTECTOMY - A CASE-REPORT	COHEN, SA	5	1995	334	27	ENDOSCOPY	1
882	true	Laparoscopic subtotal cholecystectomy in patients with complicated acute cholecystitis or fibrosis	Zayyan, KS	4	1999	715	86	BRITISH JOURNAL OF SURGERY	1
883	false	Post cholecystectomy syndrome: A survey of 114 patients after biliary tract surgery	FREUD, M.	2	1960	288	93	GASTROENTEROLOGIA	1
884	false		KEITER A	1	1992	356	104	WIEN KLIN WOCHENSCHR	1
885	false	The removal of cystic duct and gallbladder remnant by microlaparotomy.	Rozsos, I	3	1997	297	36	Acta chirurgica Hungarica	1
886	false	Preoperative preparation of patients with advanced liver disease	Wiklund, RA	34	2004	S106	32	CRITICAL CARE MEDICINE	1
887	false	CIRRHOSIS HOSPITALIZATION AND MORTALITY TRENDS, 1970-87	NOBLE, JA	19	1993	192	108	PUBLIC HEALTH REPORTS	1
888	false	PERIOPERATIVE NUTRITIONAL SUPPORT IN PATIENTS UNDERGOING HEPATECTOMY FOR HEPATOCELLULAR-CARCINOMA	FAN, ST	244	1994	1547	331	NEW ENGLAND JOURNAL OF MEDICINE	1
889	false	Postoperative mortality in patients with liver cirrhosis undergoing transurethral resection of the prostate: a Danish nationwide cohort study	Nielsen, SS	12	2001	183	87	BJU INTERNATIONAL	1
890	false	Terlipressin therapy with and without albumin for patients with Hepatorenal syndrome: Results of a prospective, nonrandomized study	Ortega, R	312	2002	941	36	HEPATOLOGY	1
891	false	Total knee arthroplasty in patients with liver cirrhosis	Shih, LY	26	2004	335	86A	JOURNAL OF BONE AND JOINT SURGERY-AMERICAN VOLUME	1
892	false	Reversal of type 1 hepatorenal syndrome with the administration of midodrine and octreotide	Angeli, P	318	1999	1690	29	HEPATOLOGY	1
893	false	SURGICAL-PROCEDURES ARE WELL TOLERATED BY PATIENTS WITH ASYMPTOMATIC CHRONIC HEPATITIS	RUNYON, BA	15	1986	542	8	JOURNAL OF CLINICAL GASTROENTEROLOGY	1
894	false	ADVERSE-EFFECTS OF EXPLORATORY LAPAROTOMY IN PATIENTS WITH UNSUSPECTED LIVER-DISEASE	POWELLJACKSON, P	46	1982	449	69	BRITISH JOURNAL OF SURGERY	1
895	false	NUTRITIONAL SUPPLEMENTATION IN CHRONIC LIVER-DISEASE - AN ANALYTICAL REVIEW	NOMPLEGGI, DJ	82	1994	518	19	HEPATOLOGY	1
896	false	Prophylactic atenolol reduces postoperative myocardial ischemia	Wallace, A	371	1998	7	88	ANESTHESIOLOGY	1
897	false	Palliative coronary artery surgery in patients with severe noncardiac diseases	Gaudino, M	9	1997	1351	80	AMERICAN JOURNAL OF CARDIOLOGY	1
898	false	Unsuspected cirrhosis discovered during elective obesity operations	Brolin, RE	55	1998	84	133	ARCHIVES OF SURGERY	1
899	false	FACTORS AFFECTING MORBIDITY AND MORTALITY AFTER SURGERY FOR OBSTRUCTIVE-JAUNDICE - A REVIEW OF 373 PATIENTS	DIXON, JM	252	1983	845	24	GUT	1
900	false	Portopulmonary hypertension and the liver transplant candidate	Kuo, PC	80	1999	1087	67	TRANSPLANTATION	1
901	false		MAZE M	4	1994	1969		ANESTHESIA	1
902	false	SUCCESSFUL USE OF VANCOMYCIN HYDROCHLORIDE IN THE TREATMENT OF LACTULOSE RESISTANT CHRONIC HEPATIC-ENCEPHALOPATHY	TARAO, K	40	1990	702	31	GUT	1
903	false	DOUBLE-BLIND, DOUBLE-DUMMY COMPARISON BETWEEN TREATMENT WITH RIFAXIMIN AND LACTULOSE IN PATIENTS WITH MEDIUM TO SEVERE DEGREE HEPATIC-ENCEPHALOPATHY	BUCCI, L	81	1993	109	13	CURRENT MEDICAL RESEARCH AND OPINION	1
904	false	The effect of bisoprolol on perioperative mortality and myocardial infarction in high-risk patients undergoing vascular surgery	Poldermans, D	906	1999	1789	341	NEW ENGLAND JOURNAL OF MEDICINE	1
905	false	SURGERY IN THE PATIENT WITH LIVER-DISEASE	FRIEDMAN, LS	33	1987	453	71	MEDICAL CLINICS OF NORTH AMERICA	1
906	false	Splenectomy for thrombocytopenia in patients with hepatitis C cirrhosis	Hayashi, Paul H.	39	2006	740	40	JOURNAL OF CLINICAL GASTROENTEROLOGY	1
907	false	Therapeutic recommendations for management of severe hyponatremia: Current concepts on pathogenesis and prevention of neurologic complications	Soupart, A	145	1996	149	46	CLINICAL NEPHROLOGY	1
908	false	Gallstones and laparoscopic cholecystectomy in hepatitis C patients.	O'Sullivan, M J	8	2001	114	94	Irish medical journal	1
909	false	Clinical outcome after cardiac operations in patients with cirrhosis	Hayashida, N	72	2004	500	77	ANNALS OF THORACIC SURGERY	1
910	false	A randomized comparison of off-pump and on-pump multivessel coronary-artery bypass surgery	Khan, NE	370	2004	21	350	NEW ENGLAND JOURNAL OF MEDICINE	1
911	false	MULTIFACTORIAL INDEX OF CARDIAC RISK IN NON-CARDIAC SURGICAL PROCEDURES	GOLDMAN, L	1633	1977	845	297	NEW ENGLAND JOURNAL OF MEDICINE	1
912	false	Evaluation of the efficacy and safety of rifaximin in the treatment of hepatic encephalopathy: a double-blind, randomized, dose-finding multi-centre study	Williams, R	67	2000	203	12	EUROPEAN JOURNAL OF GASTROENTEROLOGY &amp; HEPATOLOGY	1
913	false	Thirty-day postoperative mortality after hysterectomy in women with liver cirrhosis: a Danish population-based cohort study	Nielsen, IL	5	2002	202	102	EUROPEAN JOURNAL OF OBSTETRICS GYNECOLOGY AND REPRODUCTIVE BIOLOGY	1
914	false	Trauma in cirrhotics: Survival and hospital sequelae in patients requiring abdominal exploration	Wahlstrom, K	31	2000	1071	66	AMERICAN SURGEON	1
915	false	Intensive insulin therapy in critically ill patients.	Van den Berghe, G	4825	2001	1359	345	NEW ENGLAND JOURNAL OF MEDICINE	1
916	false	Definition and diagnostic criteria of refractory ascites and hepatorenal syndrome in cirrhosis	Arroyo, V	955	1996	164	23	HEPATOLOGY	1
917	false	Operative risk of total hip and knee arthroplasty in cirrhotic patients	Cohen, SM	26	2005	460	20	JOURNAL OF ARTHROPLASTY	1
918	false	Clipless cholecystectomy: broadening the role of the harmonic scalpel.	Westervelt, James	31	2004	283	8	JSLS : Journal of the Society of Laparoendoscopic Surgeons	1
919	false	Three-port laparoscopic cholecystectomy by harmonic dissection without cystic duct and artery clipping	Tebala, Giovanni D.	22	2006	718	191	AMERICAN JOURNAL OF SURGERY	1
920	false		HUSHER CGS	1	2003	442	17	SURG ENDOSC	1
921	false	Recurrent carcinoma of cystic duct remnant with subcutaneous implantation in abdominal wall	Bhuiya, RM	2	1997	223	4	HBP Surg	1
922	false		KSCKERLING F	1	1997	295	122	ZENTRALBL CHIR	1
923	false	[Mirizzi syndrome caused by the gallstone in long remnant of a cystic duct].	Sowula, A	3	1999	85	52	Wiadomosci lekarskie (Warsaw, Poland : 1960)	1
924	false	Mirizzi's syndrome after cholecystectomy	Enns, R	6	2001	629	53	GASTROINTESTINAL ENDOSCOPY	1
925	false		CUSCHIERI A	1	1992	116	96	LAPAROSCOPIC BILIARY	1
926	false	CORRELATION OF SYMPTOMS, AGE, SEX, AND HABITUS WITH CHOLECYSTOGRAPHIC FINDINGS IN 1,000 CONSECUTIVE EXAMINATIONS	HINKEL, CL	25	1957	807	32	GASTROENTEROLOGY	1
927	false		*ACGME	1	1000			DV COMP BAS CURR	1
928	false	Importance of hospital volume in the overall management of pancreatic cancer	Sosa, JA	352	1998	429	228	ANNALS OF SURGERY	1
929	false	An alternative approach to acute cholecystitis - Percutaneous cholecystostomy and interval laparoscopic cholecystectomy	Patterson, EJ	60	1996	1185	10	SURGICAL ENDOSCOPY-ULTRASOUND AND INTERVENTIONAL TECHNIQUES	1
930	false	OPEN CHOLECYSTECTOMY IN THE AGE OF THE LAPAROSCOPE	WIDDISON, AL	4	1995	256	77	ANNALS OF THE ROYAL COLLEGE OF SURGEONS OF ENGLAND	1
931	false	Incidental carcinoma of the gallbladder	Varshney, S	69	2002	4	28	EUROPEAN JOURNAL OF SURGICAL ONCOLOGY	1
932	false	PROSPECTIVE RANDOMIZED STUDY OF PREOPERATIVE ENDOSCOPIC SPHINCTEROTOMY VERSUS SURGERY ALONE FOR COMMON BILE-DUCT STONES	NEOPTOLEMOS, JP	276	1987	470	294	BRITISH MEDICAL JOURNAL	1
933	false	Laparoscopic tube cholecystostomy: Still useful in the management of complicated acute cholecystitis	Bradley, KM	10	2002	187	12	JOURNAL OF LAPAROENDOSCOPIC &amp; ADVANCED SURGICAL TECHNIQUES-PART A	1
934	false	CHOLECYSTECTOMY - THE GOLD STANDARD	MCSHERRY, CK	230	1989	174	158	AMERICAN JOURNAL OF SURGERY	1
935	false	Untitled	Sain, AHM	29	1996	689	224	ANNALS OF SURGERY	1
936	false	Laparoscopic skills training and assessment	Aggarwal, R	242	2004	1549	91	BRITISH JOURNAL OF SURGERY	1
937	false	Anesthesia for laparoscopy: a review	Gerges, FJ	75	2006	67	18	JOURNAL OF CLINICAL ANESTHESIA	1
938	false	CHOLECYSTOSTOMY - A PLACE IN MODERN BILIARY SURGERY	SKILLINGS, JC	65	1980	865	139	AMERICAN JOURNAL OF SURGERY	1
939	false	Surgeon volume and operative mortality in the United States	Birkmeyer, JD	1541	2003	2117	349	NEW ENGLAND JOURNAL OF MEDICINE	1
940	false	PROSPECTIVE-STUDY OF OPEN CHOLECYSTECTOMY FOR CALCULOUS BILIARY DISEASE	MOREAUX, J	29	1994	116	81	BRITISH JOURNAL OF SURGERY	1
941	false	Mirizzi syndrome: Noteworthy aspects of a retrospective study in one centre	Tan, KY	30	2004	833	74	ANZ JOURNAL OF SURGERY	1
942	false	CHOLECYSTECTOMY AFTER TUBE CHOLECYSTOSTOMY	WEIGELT, JA	9	1983	723	146	AMERICAN JOURNAL OF SURGERY	1
943	false	OPEN CHOLECYSTECTOMY - A CONTEMPORARY ANALYSIS OF 42,474 PATIENTS	ROSLYN, JJ	242	1993	129	218	ANNALS OF SURGERY	1
944	false	BILE-DUCT INJURIES DURING LAPAROSCOPIC CHOLECYSTECTOMY - FACTORS THAT INFLUENCE THE RESULTS OF TREATMENT	STEWART, L	238	1995	1123	130	ARCHIVES OF SURGERY	1
945	false	IS THERE A DILEMMA IN ADEQUATELY TRAINING SURGEONS IN BOTH OPEN AND LAPAROSCOPIC BILIARY SURGERY	DUNHAM, R	11	1994	913	74	SURGICAL CLINICS OF NORTH AMERICA	1
946	false	Percutaneous cholecystostomy and endoscopic cholecystolithotripsy in the management of acute cholecystitis	Wong, SKH	19	1999	48	13	SURGICAL ENDOSCOPY-ULTRASOUND AND INTERVENTIONAL TECHNIQUES	1
947	false	Changing management of gallstone disease during pregnancy	Glasgow, RE	72	1998	241	12	SURGICAL ENDOSCOPY-ULTRASOUND AND INTERVENTIONAL TECHNIQUES	1
948	false	CHOLECYSTOSTOMY IN HIGH-RISK PATIENT WITH BILIARY-TRACT DISEASE	GLENN, F	77	1977	185	185	ANNALS OF SURGERY	1
949	false		BOBERG J	1	1992			SURG OPERATIVE LOG R	1
950	false	OPERATIVE TUBE VERSUS PERCUTANEOUS CHOLECYSTOSTOMY FOR ACUTE CHOLECYSTITIS	SPAIN, DA	18	1993	28	166	AMERICAN JOURNAL OF SURGERY	1
951	false	Risk management observations from litigation involving laparoscopic cholecystectomy	McLean, Thomas R.	31	2006	643	141	ARCHIVES OF SURGERY	1
952	false	Billary injury in laparoscopic surgery: Part 2. Changing the culture of cholecystectomy	Strasberg, SM	48	2005	604	201	JOURNAL OF THE AMERICAN COLLEGE OF SURGEONS	1
953	false	Mirizzi syndrome.	Bower, T C	25	1988	67	1	HPB surgery : a world journal of hepatic, pancreatic and biliary surgery	1
954	false	The concept and trajectory of "operative competence" in surgical training	Grober, Ethan D.	18	2006	238	49	CANADIAN JOURNAL OF SURGERY	1
955	false	Laparoscopic cholecystostomy for acute acalculous cholecystitis	Yang, HK	11	1996	673	10	SURGICAL ENDOSCOPY-ULTRASOUND AND INTERVENTIONAL TECHNIQUES	1
956	false		MAINGOT R	19	1940			ABDOMINAL OPERATIONS	1
957	false	LAPAROSCOPIC CHOLECYSTECTOMY - FROM GIMMICK TO GOLD STANDARD	BEGOS, DG	59	1994	325	19	JOURNAL OF CLINICAL GASTROENTEROLOGY	1
958	false	Pathophysiological and clinical aspects of the CO2 pneumoperitoneum (CO2-PP)	Gebhardt, H	41	1997	864	11	SURGICAL ENDOSCOPY-ULTRASOUND AND INTERVENTIONAL TECHNIQUES	1
959	false	Painful cystic duct remnant diagnosed by endoscopic ultrasound	Topazian, M	4	2005	491	100	AMERICAN JOURNAL OF GASTROENTEROLOGY	1
960	false	THE PERSISTENCE OF SYMPTOMS FOLLOWING CHOLECYSTECTOMY	WOMACK, NA	72	1947	31	126	ANNALS OF SURGERY	1
961	false	Timing of urgent laparoscopic cholecystectomy does not influence conversion rate	Knight, JS	44	2004	601	91	BRITISH JOURNAL OF SURGERY	1
962	false	Prospective evaluation of emergency versus delayed laparoscopic cholecystectomy for early cholecystitis	Serralta, AS	55	2003	71	13	SURGICAL LAPAROSCOPY ENDOSCOPY &amp; PERCUTANEOUS TECHNIQUES	1
963	false	A 10-year experience with the use of laparoscopic cholecystectomy for acute cholecystitis - Is it safe?	Suter, M	70	2001	1187	15	SURGICAL ENDOSCOPY-ULTRASOUND AND INTERVENTIONAL TECHNIQUES	1
964	false	Preceding PTGBD decreases complications of laparoscopic cholecystectomy for patients with acute suppurative cholecystitis	Watanabe, Y	19	1996	161	6	JOURNAL OF LAPAROENDOSCOPIC SURGERY	1
965	false	Laparoscopic cholecystectomy for acute cholecystitis: Prospective trial	Eldar, S	125	1997	540	21	WORLD JOURNAL OF SURGERY	1
966	false	Laparoscopic cholecystectomy for gallbladder carcinoma: results of a Japanese survey of 498 patients.	Ouchi, Kiyoaki	96	2002	256	9	Journal of hepato-biliary-pancreatic surgery	1
967	false	Laparoscopic cholecystectomy in acute cholecystitis - A prospective comparative study in patients with acute vs chronic cholecystitis	Pessaux, P	78	2000	358	14	SURGICAL ENDOSCOPY-ULTRASOUND AND INTERVENTIONAL TECHNIQUES	1
968	false	Effect of timing of surgery, type of inflammation, and sex on outcome of laparoscopic cholecystectomy for acute cholecystitis	Gharaibeh, KIA	23	2002	193	12	JOURNAL OF LAPAROENDOSCOPIC &amp; ADVANCED SURGICAL TECHNIQUES-PART A	1
969	false	Safety and complications of laparoscopic subtotal cholecystectomy for severe cholecystitis	Komatsu, S	1	2008	1758	41	Jpn J Gastroenterol Surg	1
970	false	Difficult Laparoscopic Cholecystectomy: Current Evidence and Strategies of Management	Hussain, Abdulzahra	15	2011	211	21	SURGICAL LAPAROSCOPY ENDOSCOPY &amp; PERCUTANEOUS TECHNIQUES	1
971	false	Endoscopic gallbladder stent placement for treatment of symptomatic cholelithiasis in patients with end-stage liver disease	Schlenker, C	34	2006	278	101	AMERICAN JOURNAL OF GASTROENTEROLOGY	1
972	false		BLOCH RS	1	1985	699	120	ARCH SURG-CHICAGO	1
973	false	CIRRHOSIS OF THE LIVER - A RISK FACTOR FOR DEVELOPMENT OF CHOLELITHIASIS IN MALES	FORNARI, F	52	1990	1403	35	DIGESTIVE DISEASES AND SCIENCES	1
974	false	Prevalence and incidence of gallstones in liver cirrhosis	delOlmo, JA	28	1997	1061	32	SCANDINAVIAN JOURNAL OF GASTROENTEROLOGY	1
975	false	[Large stump of the cystic duct].	Sitenko, V M	6	1976	56	116	Vestnik khirurgii imeni I. I. Grekova	1
976	false	An unusual case of a retained stone following laparoscopic cholecystectomy.	Chow, M	4	1993	513	3	Journal of laparoendoscopic surgery	1
977	false	[Cystic duct syndrome and minimally invasive surgery].	Rozsos, I	4	1997	2397	138	Orvosi hetilap	1
978	false	Gallenblasenregenerationmit. Steinrecidivnach Cholecystectomie	Florcken, H	16	1912	604	113	Deutsch Z Chir	1
